# Supplementary material for: Phytochromes and Their Role in Diurnal Variations of ROS Metabolism and Plant Proteome
Source: Int J Mol Sci. 2022 Nov 16;23(22):14134. doi: 10.3390/ijms232214134 (PMC9695588; doi:10.3390/ijms232214134)
Supplement: Supplementary file 1 [file ijms-23-14134-s001.zip]

Archive with 1 entries (1 files):
- ijms-2025189-supplementary.xlsx
