# Supplementary material for: Phytochromes and Their Role in Diurnal Variations of ROS Metabolism and Plant Proteome
Source: Int J Mol Sci. 2022 Nov 16;23(22):14134. doi: 10.3390/ijms232214134 (PMC9695588; doi:10.3390/ijms232214134)
Supplement: Supplementary file 1 [file ijms-23-14134-s001.zip › ijms-2025189-supplementary.xlsx]

## Sheet: Table S1
Table S1. Differentially abundant proteins
		UniProt (reviewed)				Diurnal/light regulation found in previous studies						Hormone-responsive proteins (Černý et al., 2016)									2-way ANOVA								1-way ANOVA Light					1-way ANOVA Night						Col		Ler		lhy		phyA		phyB
Accession	Annotations (ProteoMaps)	UniProt ID	Name	E.C.	Mutant phenotype	novel/known *ortholog regulated in Synechocystis	Ferrari et al., 2019 Arabidopsis	Ferrari et al., 2019 Synechocystis	Uhrig et al., 2020	GO:0009416 Response to light stimulus GO:0032922 Circadian regulation of gene expression UniProt: Diurnal rhythm	Protein:Transcript correlation ATHENA - Arabidopsis Thaliana ExpresioN Atlas	AUX	ABA	BR	CK	SA	JA	Ethylene	SL	Genotype(F.val)	Genotype(raw.p)	Genotype(adj.p)	Light(F.val)	Light(raw.p)	Light(adj.p)	Interaction(F.val)	Interaction(raw.p)	Interaction(adj.p)	f.value	p.value	#NAME?	FDR	Tukey's HSD	f.value	p.value	#NAME?	FDR	Tukey's HSD	# Unique Peptides	D	N	D	N	D	N	D	N	D	N
AT5G02160.1	AT5G02160					novel					0.679518									3.115	0.004	0.014545	2.139	0.15	0.36739	4.238	0.003	0.026087	4.7979	0.001761	2.7542	0.023206	Ler-col; phyA-Ler; phyB-Ler; PhyD-Ler	not significant					8	22318226±2385036	29775161±5181570	35751034±5181210	33437546±5296084	28224530±2035923	14182518±2048459	15262132±7290877	27336955±13509052	19377477±8869162	27697400±9422137
AT5G43960.1	AT5G43960						×				0.362821									3.875	0.000742	0.0057077	10.379	0.002	0.023529	1.195	0.327	0.52742	not significant					3.7716	0.010506	1.9786	0.045824	phyA-col; phyA-ler; phyA-lhy	4	8042513±1194883	9733214±864023	8119802±2337831	9850575±947197	6950277±4798353	10446573±1929532	3778526±3516521	3933248±5335452	4904751±1913282	8423006±1481635
AT3G43540.1	AT3G43540						×				0.710078			×						2.473	0.018	0.043902	4.114	0.048	0.17143	2.38	0.053	0.15362	not significant					4.0663	0.007347	2.1339	0.036262	PhyB-ler; PhyD-PhyB	12	18009313±2536096	19087511±3095242	14713632±1934555	15544429±1270505	10725398±6544002	20147101±2117403	19284776±5544054	17615335±6920465	19447625±6941205	24870458±3739796
AT5G66550.2	AT5G66550									×	N/A									5.026	6.42e-05	0.00067579	0.421	0.52	0.68874	1.288	0.285	0.3986	not significant					6.365	0.00061943	3.208	0.0071299	lhy-col; phyA-ler; phyA-lhy; PhyB-lhy; phyC-lhy	9	11731785±5669389	11532061±2063376	14118332±3401472	15478604±4352915	10289351±6422260	21861232±2749018	5484948±3813692	4191457±2853174	10211977±2766318	10690853±2609251
AT3G59840.1	AT3G59840						×				0.253609			×						5.413	2.95e-05	0.000648	0.704	0.406	0.61805	1.357	0.258	0.46071	4.5507	0.0024362	2.6133	0.028478	phyA-Ler; PhyC-Ler; PhyD-phyA; PhyD-PhyC	5.1892	0.0020552	2.6872	0.015262	PhyD-lhy; PhyD-phyA; PhyD-PhyB; PhyD-phyC	4	8024358±3241111	6773402±2673199	8441636±3339028	8648467±4768241	5910469±839488	5753779±3072514	2029639±1346686	3171106±1747562	5134970±3218642	4918848±3310862
AT2G20890.1	AT2G20890	Q9SKT0	Protein THYLAKOID FORMATION 1, chloroplastic						×		0.791122									1.493	0.173	0.24714	8.481	0.006	0.035294	1.561	0.19	0.31803	not significant					not significant					17	65176973±21184392	79804473±19181373	69368730±24840964	71328492±8404094	63554205±11386266	100084819±14105576	79537661±12159102	63550213±18989669	51697035±20834146	81570061±9498928
AT5G07030.1	AT5G07030								×		0.24969									2.663	0.012	0.028571	1.632	0.208	0.34545	1.51	0.205	0.36283	not significant					not significant					16	21900095±9607925	19356252±7270933	26612327±8417344	14906216±7082452	17615544±5897345	18333766±2214008	14209478±3232757	10747713±10640420	11286158±6214528	19986717±3283926
AT2G21130.1	CP19B	Q9SKQ0	Peptidyl-prolyl cis-trans isomerase CYP19-2 (PPIase CYP19-2) (EC 5.2.1.8) (Cyclophilin of 19 kDa 2) (Cyclophilin-2) (Rotamase cyclophilin-6)	5.2.1.8			×	×			0.695773		×							4.697	0.000127	0.0015875	9.01	0.004	0.034783	2.245	0.066	0.17368	not significant					4.0615	0.0073892	2.1314	0.036319	PhyB-col; phyC-PhyB	10	12651236±1315293	11661089±1275630	15924924±2145136	19673919±4247269	11837457±1352002	20553681±5186901	11147540±6138685	16879062±6207945	20249751±7529653	24415516±9388522
AT2G37660.1	Y2766	O80934	Uncharacterized protein At2g37660, chloroplastic			novel					0.666151									1.86	0.076	0.12459	9.306	0.004	0.044444	4.03	0.004	0.033333	not significant					not significant					24	167229907±16790012	190669980±12902529	153823321±27898520	196725760±11519271	167870687±73462149	212082840±28134742	141473676±43608585	104038284±26370700	148609759±51509685	244192555±86957430
AT2G02850.1	BABL	Q8LG89	Basic blue protein (Plantacyanin)		DISRUPTION PHENOTYPE: No visible phenotype. {ECO:0000269|PubMed:15908590}.	novel					0.455043									not significant									not significant					3.9417	0.0085351	2.0688	0.040139	PhyB-col; phyC-PhyB	2	3705263±1175358	2057179±413332	4651892±1738303	3262136±1105404	2185191±1155553	4483514±682070	1763265±1032280	3979411±3320795	3729603±2472984	5344170±1137063
AT2G33255.1	GPPL3	Q8RYE9	Haloacid dehalogenase-like hydrolase domain-containing protein At2g33255 (EC 3.1.3.-)	3.1.3.-						×	0.520597									2.406	0.021	0.067742	17.841	0.000112	0.00685	4.539	0.002	0.028571	not significant					5.0868	0.0022957	2.6391	0.016394	PhyB-col; PhyB-ler; PhyB-phyA; PhyD-PhyB	4	3803456±626091	4662631±1544723	3450217±715706	4283832±1374936	5589304±4931701	6170348±1344740	2105902±1034213	2805084±2690977	3156534±1882972	9407334±3230788
AT5G14320.1	EMB3137	P42732	30S ribosomal protein S13, chloroplastic (CS13)				×			×	0.758881									6.25	5.88e-06	0.000196	0.022	0.884	0.94043	2.548	0.041	0.13667	4.6597	0.0021096	2.6758	0.026314	phyB-Ler; PhyC-Ler	7.6975	0.00018289	3.7378	0.0031522	phyC-col; lhy-ler; phyA-ler; PhyB-ler; phyC-ler; PhyD-ler	13	48777804±9610497	50155158±1291054	60740649±11001156	71607888±8072735	35933507±17456521	44006075±10170938	43110247±22591554	22434583±24334494	29556773±15538007	46391183±8466216
AT4G38740.1	CP18C	P34790	Peptidyl-prolyl cis-trans isomerase CYP18-3 (PPIase CYP18-3) (EC 5.2.1.8) (Cyclophilin of 18 kDa 3) (Cyclosporin A-binding protein) (Rotamase cyclophilin-1)	5.2.1.8			×			×	0.347628				×					3.908	0.00069	0.0043125	0.266	0.608	0.81579	6.218	0.000175	0.005	not significant					5.9706	0.00091341	3.0393	0.0088043	lhy-col; phyC-ler; phyA-lhy; phyC-lhy; phyC-PhyB	12	168774624±15707317	147770785±9919807	217846962±25805285	224397739±41402324	168217769±14167794	255942072±53515649	160394149±32994851	120458090±34983102	181682176±52432001	206440818±70077779
AT1G20225.1	AT1G20225					novel					0.619694									5.249	4.09e-05	0.00090889	0.839	0.365	0.64602	4.04	0.004	0.047059	not significant					not significant					4	3102100±1037828	2797332±2041626	2685852±815765	2874582±975578	2993114±804071	5790495±944984	2933694±2523909	5555474±1501937	3439369±3814815	2861596±1902862
AT1G21670.1	AT1G21670						×				0.743997									3.132	0.004	0.012698	11.647	0.001	0.0086957	3.027	0.019	0.095	not significant					not significant					20	16707818±4122706	17214553±3881962	19594861±7659410	17693677±4813913	17799060±3087463	31421162±6245174	16557909±4825759	10513128±5414864	18119345±11097631	25624803±7767713
AT2G38730.1	CYP22	Q9ZVJ4	Peptidyl-prolyl cis-trans isomerase CYP22 (PPIase CYP22) (EC 5.2.1.8) (Cyclophilin of 22 kDa) (Cyclophilin-22)	5.2.1.8			×				0.233286									not significant									not significant					4.3178	0.0054578	2.263	0.030282	phyA-col; phyA-lhy; PhyB-phyA; PhyD-phyA	4	9454357±2277073	10313802±905842	10601214±4588240	9454443±1345408	6552121±3531328	12900551±866665	11238790±3974899	4325796±2501750	7663263±2622308	11144037±1357464
AT1G28330.2	DRM1	B9DGG8	Dormancy-associated protein 1 (AtDRM1) (Dormancy-associated protein-like 1) (AtDYL1)		DISRUPTION PHENOTYPE: No visible phenotype. Drm1 and drmh1 double mutants have no visible phenotype. {ECO:0000269|PubMed:23065269}.		×				N/A									0.794	0.634	0.70778	16.31	0.000202	0.0067333	3.226	0.014	0.096552	not significant					not significant					4	80216±125365	2686632±969155	86840±154990	3219914±465609	143448±286897	3755930±2302407	2173010±3763764	2812984±1456574	235890±537130	3082485±1600903
AT2G26740.1	AT2G26740					novel					N/A									1.245	0.289	0.4042	25.947	6.41e-06	0.00042733	3.605	0.008	0.051613	not significant					not significant					6	2500264±1042842	2433208±677298	2720714±1371560	3479213±365921	2183984±817412	3993550±796940	1349475±1168812	5075410±2134500	1254550±867935	4170144±1726442
AT4G34215.2	CAES	Q8L9J9	Probable carbohydrate esterase At4g34215 (EC 3.1.-.-)	3.1.-.-		novel					0.504832									1.746	0.099	0.21064	7.772	0.008	0.10667	4.031	0.004	0.044444	not significant					not significant					3	2960962±3003260	1508350±389637	946672±504438	1400197±503157	453088±906176	1583733±978947	7937229±3530591	ND	3353303±4995286	1302398±665193
AT2G34160.1	AT2G34160	O22969	Uncharacterized protein At2g34160			novel					0.287137		×							not significant									not significant					3.8485	0.0095596	2.0196	0.042992	PhyD-lhy; PhyD-PhyB; PhyD-phyC	2	2436335±437002	3356016±1260750	2851830±1705846	2808346±1192343	11350971±17707663	1944094±1319740	1251377±1356718	3093256±1421585	2917729±1981361	2121004±1311575
AT3G04780.1	PITH1	Q9SQZ9	PITH domain-containing protein At3g04780			novel					0.553272									not significant									3.9441	0.0055522	2.2555	0.046969	phyB-col; phyB-Ler; phyB-phyA; PhyD-phyB	not significant					3	2768596±628196	2910551±830093	2406065±1114925	2529708±1533980	3255033±1726533	4413433±2424449	2030437±1628271	6648938±5763468	6368195±3128572	4399816±2656450
AT1G47128.1	RD21A	P43297	Cysteine proteinase RD21A (EC 3.4.22.-) (Protein RESPONSIVE TO DEHYDRATION 21) (RD21)	3.4.22.-	DISRUPTION PHENOTYPE: No visible phenotype under normal growth conditions (PubMed:22238602, PubMed:22396764). Mutant plants show increased susceptibility to infection by the necrotrophic fungal pathogen Botrytis cinerea (PubMed:22238602). {ECO:0000269|PubMed:22238602, ECO:0000269|PubMed:22396764}.		×				0.753259		×							2.628	0.013	0.032911	0.277	0.601	0.81216	1.023	0.415	0.53896	not significant					not significant					10	85738742±30230722	80804407±28751885	73823961±55614269	68402534±25684443	79586697±25963364	111006023±51306049	44939608±30645679	73778078±42491855	131511080±49083808	124937908±76366633
AT3G19390.1	RD21C	Q9LT78	Probable cysteine protease RD21C (EC 3.4.22.-)	3.4.22.-		novel					0.844543		×							2.544	0.016	0.048485	14.756	0.000373	0.00746	1.067	0.391	0.55461	not significant					not significant					6	2981669±1211345	5451365±2253153	2590444±2367862	3542680±994626	3302443±2367162	10458481±5501558	2103777±1553739	4603361±6583265	3861013±3566451	6051365±4778030
AT4G20850.1	TPP2	F4JVN6	Tripeptidyl-peptidase 2 (EC 3.4.14.10) (Tripeptidyl-peptidase II) (TPPII)	3.4.14.10	DISRUPTION PHENOTYPE: No visible phenotype under normal growth conditions. {ECO:0000269|PubMed:15908606}.	novel					0.757422									2.496	0.017	0.038202	0.908	0.346	0.52424	1.661	0.163	0.29107	not significant					not significant					22	10146567±1338395	11781199±1947720	8552901±1358703	6718457±2188184	9981802±1064238	15431210±4271497	9242716±71683	6861373±1582010	9141948±3799675	7808634±2122481
AT5G53330.1	AT5G53330					novel					0.289228									3.082	0.004	0.018605	2.738	0.105	0.40385	1.957	0.103	0.29855	not significant					4.3226	0.0054269	2.2655	0.030282	phyA-col; phyA-lhy; PhyB-phyA	2	27933690±8527049	30068086±7405837	30004544±10574291	23001452±2420059	20261596±13068291	31996458±10060814	7944791±13760781	1804722±1562945	15745292±13523648	30018668±3825363
ATCG01300.1	ATCG01300	P61845	50S ribosomal protein L23, chloroplastic			novel					N/A									3.941	0.000642	0.0046	0.431	0.515	0.71667	3.614	0.008	0.075	5.5427	0.00068749	3.1627	0.012144	PhyC-col; PhyC-Ler; PhyC-lhy; PhyC-phyA; PhyD-PhyC	4.1838	0.0063886	2.1946	0.033383	phyA-col; phyA-ler; phyA-lhy; PhyB-phyA; phyC-phyA; PhyD-phyA	4	ND	443808±887616	120781±187161	227887±47220	ND	955894±653810	3013009±2430035	9983032±9215166	5692928±6034237	2444177±1932660
AT4G09670.1	Y4967	Q9SZ83	Uncharacterized oxidoreductase At4g09670 (EC 1.-.-.-)	1.-.-.-		novel					0.402367									6.618	2.98e-06	4.2571e-05	25.239	8.11e-06	0.00054067	1.831	0.126	0.266	5.7226	0.00055221	3.2579	0.010585	lhy-col; PhyC-col; PhyC-Ler; PhyD-lhy; PhyD-PhyC	7.846	0.00016092	3.7934	0.0028791	phyA-col; phyA-ler; phyC-ler; phyA-lhy; PhyB-phyA; PhyD-phyA	8	20683345±3789416	13877371±2816273	19420179±4126670	17161166±2143156	11782750±5934045	14048032±1067520	12468817±3261970	4245860±4967482	16466735±4843044	12115028±1336274
AT4G12060.1	AT4G12060	Q8GW78	ATP-dependent Clp protease ATP-binding subunit CLPT2, chloroplastic		DISRUPTION PHENOTYPE: No visible phenotype (PubMed:21266658, PubMed:25921872). Clpt1 and clpt2 double mutants show delayed development, reduced plant growth, and virescent, serrated leaves (PubMed:25921872). Clpt1 and clpt2 double mutants are seedling lethal under autotrophic conditions (PubMed:21266658). {ECO:0000269|PubMed:21266658, ECO:0000269|PubMed:25921872}.		×			×	0.769016			×						4.821	9.79e-05	0.00088696	6.374	0.015	0.088235	2.306	0.06	0.15584	not significant					8.9322	6.5895e-05	4.1811	0.001631	phyA-col; phyC-col; phyA-ler; phyC-ler; phyA-lhy; phyC-lhy; phyC-phyA; PhyD-phyA; phyC-PhyB	10	7512283±1578303	8562597±1939590	6221492±2684753	8954825±1056236	8359949±2317456	8422758±1722589	3793258±523400	2742495±2454020	6182930±2659728	7151898±2825802
AT2G44920.2	TL15A	O22160	Thylakoid lumenal 15 kDa protein 1, chloroplastic (p15)				×				0.325976						×			2.331	0.026	0.054167	16.959	0.000157	0.0028545	2.606	0.037	0.12982	not significant					not significant					13	21891346±5465489	25770632±7894975	19057118±4245225	20685177±2505462	23616511±11039162	26671959±7284402	15679179±7574252	16312795±4395726	24182216±7180759	31288330±14284384
AT5G60980.3	AT5G60980	Q9FME2	Nuclear transport factor 2 (AtNTF2)		DISRUPTION PHENOTYPE: Reduced DNA methylation in some of the targets of RNA-directed DNA methylation (RdDM). {ECO:0000269|PubMed:28229965}.	novel					0.0875559		×							3.295	0.003	0.011765	4.076	0.049	0.15806	3.463	0.01	0.064516	not significant					5.1115	0.002235	2.6507	0.01618	phyA-col; phyA-ler; PhyB-phyA; phyC-phyA; PhyD-phyA	9	1891664±1021874	2725472±1086469	1934130±1589818	1750313±1041730	3348949±2356006	6297510±3078068	4163972±7212212	13947672±9270832	4496959±2612770	3476259±1239792
AT5G63620.1	AT5G63620					novel					0.275572		×		×					3.245	0.003	0.011765	0.123	0.727	0.81229	3.748	0.006	0.057143	not significant					6.0073	0.00088043	3.0553	0.0086261	phyA-col; phyA-ler; phyA-lhy; PhyB-phyA; phyC-phyA; PhyD-phyA	10	5515606±2713368	3986196±2700794	7591792±2813777	5258420±3534085	8579426±7642662	4022012±3150049	9342213±7752205	18661346±10086750	7428892±2501830	3228830±1702441
AT4G25370.1	AT4G25370	Q93WL3	ATP-dependent Clp protease ATP-binding subunit CLPT1, chloroplastic (nClpC-like protein)		DISRUPTION PHENOTYPE: No visible phenotype (PubMed:21266658, PubMed:25921872). Clpt1 and clpt2 double mutants show delayed development, reduced plant growth, and virescent, serrated leaves (PubMed:25921872). Clpt1 and clpt2 double mutants are seedling lethal under autotrophic conditions (PubMed:21266658). {ECO:0000269|PubMed:21266658, ECO:0000269|PubMed:25921872}.	novel					0.797088									2.712	0.011	0.026506	2.983	0.091	0.18571	1.442	0.227	0.3664	not significant					4.8969	0.0028267	2.5487	0.018799	phyA-col; PhyD-lhy; PhyD-phyA	13	26048717±7463492	34655240±7673864	23908583±7711852	33521596±4435236	32798749±4966789	20340319±5225447	21790153±10316025	18327057±5947862	27834078±11695406	31203911±3440843
AT3G07170.1	AT3G07170					novel					0.344665									2.052	0.049	0.1225	6.392	0.015	0.09375	4.57	0.002	0.028571	not significant					4.1185	0.0069029	2.161	0.035068	phyA-col; phyA-ler; phyA-lhy; PhyB-phyA; phyC-phyA; PhyD-phyA	4	1021923±548416	2077415±1620737	1929788±2109418	1640226±300143	1076123±715201	1230015±407641	519742±495133	6951726±5631720	847123±619548	1200061±889128
AT1G30230.2	eEF-1Bb1	P48006	Elongation factor 1-delta 1 (EF-1-delta 1) (Elongation factor 1B-beta 1) (eEF-1B beta 1)			novel					0.146868				×					3.89	0.000718	0.0041029	4.428	0.041	0.14138	4.16	0.003	0.04	not significant					not significant					8	11576149±6335486	4826047±3007246	7006861±4728853	7570075±3220254	12281375±6572975	30678114±24814654	6396681±4805510	68159183±38124649	34456471±35282341	37644890±27944104
AT3G44190.1	AT3G44190					novel					0.0812333									3.368	0.002	0.011765	1.629	0.208	0.49176	2.778	0.028	0.15556	5.1642	0.0011011	2.9582	0.016583	Ler-col; phyB-col; phyB-lhy; PhyD-phyB	not significant					3	155968±253133	58597±82687	1439499±680298	1665377±954812	44485±71362	614651±443969	719710±237243	2532386±1241363	1813741±1238106	1213475±273511
AT2G45060.1	AT2G45060					novel					0.439686									6.082	8.07e-06	0.0003228	9.96	0.003	0.066667	4.273	0.003	0.042857	not significant					5.8059	0.0010785	2.9672	0.0097114	PhyB-ler; PhyB-phyA; PhyD-PhyB	5	138589±259633	663966±478008	398982±364435	158494±316988	226423±452845	836118±585067	467986±414914	262394±286743	669361±617758	1530219±325927
AT2G45990.2	AT2G45990						×	×		×	0.418794									7.328	8.45e-07	2.1125e-05	0.19	0.665	0.77326	1.738	0.145	0.28155	5.3191	0.00090657	3.0426	0.014452	phyA-col; phyB-col; phyA-lhy; phyB-lhy; PhyD-phyB	8.555	8.9112e-05	4.0501	0.0019821	phyA-col; phyA-ler; phyA-lhy; PhyB-phyA; phyC-phyA; PhyD-phyA	15	20637758±2964565	20241370±2409132	17830862±3838128	16989769±2222756	20671633±4365980	16648601±1813454	9113244±1091405	3667536±2070808	9853611±5549524	13422357±3178520
AT1G10590.1	AT1G10590					novel					0.54174									1.489	0.174	0.26165	0.09	0.766	0.87543	3.976	0.004	0.028571	not significant					not significant					10	15329551±5607656	15898968±4809146	17485306±11167835	17800577±9106675	16953644±8872291	15291640±939226	7822590±4430064	29394301±21987480	33276026±24214674	18244703±7528970
AT1G54270.1	EIF4A	P41377	Eukaryotic initiation factor 4A-2 (eIF-4A-2) (EC 3.6.4.13) (ATP-dependent RNA helicase eIF4A-2) (DEAD-box ATP-dependent RNA helicase 19)	3.6.4.13			×				N/A		×		×				×	1.621	0.131	0.23393	12.782	0.000836	0.014286	2.253	0.065	0.21231	5.0987	0.0011964	2.9221	0.017586	phyA-col; phyA-Ler; phyA-lhy; phyB-phyA; PhyD-phyA	not significant					6	1132104±1384458	1829093±654091	928477±456116	1224404±487921	689246±492949	2493459±1421383	3026246±519946	2512507±2874503	285763±431757	1384857±1157418
AT4G08280.2	AT4G08280					novel*		×			0.569635									6.4	4.45e-06	0.00019571	0.003	0.96	0.9697	2.519	0.043	0.1913	4.5469	0.0024485	2.6111	0.028478	PhyD-phyA; PhyD-phyB	9.0989	5.7817e-05	4.2379	0.0015474	lhy-col; phyA-col; PhyB-col; phyC-col; PhyD-phyA; PhyD-phyC	4	2551847±961781	4329631±1228880	2103196±749531	2472433±626178	3187368±1981991	1600851±815549	1031563±592575	307481±438934	948473±972959	1175348±839322
AT5G48480.1	Y5848	Q9LV66	Uncharacterized protein At5g48480			novel					0.876984									8.663	9.25e-08	3.7e-06	5.873	0.019	0.06129	4.14	0.003	0.019355	5.5516	0.00067999	3.1675	0.012097	lhy-Ler; PhyD-Ler; phyB-lhy; PhyD-phyB	9.0799	5.8683e-05	4.2315	0.0015579	PhyD-col; lhy-ler; phyA-ler; phyC-ler; PhyD-ler; PhyB-lhy; PhyB-phyA; phyC-PhyB; PhyD-PhyB	14	11139522±3534770	11800899±2559320	5234478±1751105	7226027±3125929	16682095±4940885	16321037±5855703	7919477±2616586	19062951±711199	7514363±2971896	8161106±4814065
AT4G14930.1	AT4G14930						×				0.766857									5.228	4.26e-05	0.000568	7.321	0.01	0.14286	2.485	0.045	0.17308	not significant					7.5071	0.00021597	3.6656	0.003609	phyA-col; phyA-ler; phyA-lhy; PhyB-phyA; PhyD-phyA; phyC-PhyB	2	1502803±804269	1537026±383480	1320667±330888	1356625±329922	724570±502634	1661561±242472	402404±696985	ND	876163±867023	1664975±326705
AT3G09980.1	AT3G09980					novel					0.907975			×						1.346	0.235	0.31757	1.779	0.189	0.39789	3.53	0.009	0.05	not significant					not significant					7	23978281±6093723	25449122±4284336	34142620±8152444	34664423±4655573	33928609±10980549	33349213±12539239	32303739±3211407	23827512±16333142	25908654±7779186	44609153±8961525
AT2G27730.1	UMP2	Q9ZUX4	Uncharacterized protein At2g27730, mitochondrial				×				0.181854									5.754	1.51e-05	0.0004225	1.549	0.22	0.5186	1.316	0.274	0.4807	5.2548	0.00098249	3.0077	0.015378	Ler-col; phyA-col; phyB-col; PhyC-col	6.4204	0.00058721	3.2312	0.0069039	PhyD-ler; PhyD-phyA; PhyD-PhyB; PhyD-phyC	5	6603560±1209903	3434989±2520694	2112506±2657148	1324053±618062	4814456±2782237	4061664±1760045	412120±713814	459490±795859	1803367±1926219	757592±947960
AT5G13650.2	SVR3	F4K410	Putative elongation factor TypA-like SVR3, chloroplastic (Protein HAPPY ON NORFLURAZON 23) (Protein SUPPRESSOR OF VARIEGATION 3)		DISRUPTION PHENOTYPE: Reduced plant growth, pale-green leaves with reduced levels of chlorophyll. Chilling-sensitive phenotype. {ECO:0000269|PubMed:21187014}.	novel*		×			0.564998				×					3.748	0.000984	0.0043478	14.194	0.000468	0.00624	4.202	0.003	0.019355	not significant					not significant					13	1186554±709546	529147±203767	771743±813443	1160884±313840	1751557±565023	4044022±4202085	1535214±1278522	7412673±3647866	1146392±761732	3001014±2794058
AT4G37300.1	AT4G37300						×				0.341368									3.756	0.000966	0.0046512	0.524	0.473	0.69489	2.034	0.091	0.21412	not significant					3.9464	0.0084872	2.0712	0.039971	PhyD-phyA; PhyD-PhyB; PhyD-phyC	7	12740614±2511124	10019082±2949760	10253118±2511381	10462476±3697579	16000136±10522163	14057545±6508770	6515429±855017	4663911±7424594	12905786±6769220	10532227±5781116
AT3G51730.1	AT3G51730						×				0.623852									3.964	0.00061	0.0050833	5.273	0.026	0.12683	2.931	0.022	0.1375	6.6878	0.00017923	3.7466	0.0049674	phyB-col; lhy-Ler; phyB-lhy; PhyC-phyB	not significant					4	3432810±930034	2635010±968464	2076422±708113	2011173±722583	4463985±599782	2754360±719108	2394340±1257111	466964±348776	1392314±1021185	1951013±435644
AT5G61820.1	AT5G61820									×	0.804806								×	2.703	0.011	0.034921	1.269	0.266	0.46435	2.403	0.051	0.16721	not significant					10.356	2.2628e-05	4.6454	0.00081858	phyA-col; lhy-ler; phyA-ler; phyA-lhy; PhyB-phyA; phyC-phyA; PhyD-phyA	7	11345187±2250351	10298311±2032366	9131870±2204500	8385566±654803	8247247±3305916	12551951±397914	7301472±4834368	4069876±2826210	7986205±2971137	10246028±1336234
AT1G17220.1	FUG1	Q9SHI1	Translation initiation factor IF-2, chloroplastic			novel*		×			0.93628	×								3.517	0.002	0.0083333	2.18	0.147	0.3	1.914	0.11	0.23913	not significant					4.0248	0.0077213	2.1123	0.037544	PhyD-ler; PhyD-PhyB	12	6406337±1977213	6336860±1813495	4626878±3150567	3978909±825480	5279322±1780917	8177274±705664	3021684±871551	4293156±1580315	5627559±1988072	4746717±1858890
AT2G42130.3	AT2G42130						×				0.705825									2.127	0.041	0.097619	15.168	0.000316	0.0158	0.606	0.696	0.78202	not significant					not significant					2	5006684±1108833	3400829±792698	3383592±1761447	3467471±1856625	5174085±3488303	3846685±1526640	6091868±1484843	1964253±929628	5506837±3993098	4427175±1347752
AT5G13420.1	transaldolase					novel					0.905003									2.042	0.05	0.10417	13.676	0.000578	0.013333	4.814	0.001	0.011111	not significant					not significant					11	14369178±2191798	21245828±8023642	19614329±9039571	15920399±2715959	15063891±2314533	24283170±4273258	25862503±3677491	19223253±11282661	16870509±9140587	31443193±7320277
AT5G58490.1	AT5G58490						×				0.487934									3.393	0.002	0.011765	0.045	0.834	0.91868	1.795	0.133	0.31294	4.2713	0.0035432	2.4506	0.034359	lhy-Ler; phyB-Ler	not significant					3	3545921±813926	4131051±1450662	5149347±1600596	4848245±1849740	2310197±2576617	1113863±815028	3554763±858291	2153924±3068341	1550787±1378747	2878722±1337194
AT1G71860.1	AT1G71860	O82656	Protein-tyrosine-phosphatase PTP1 (EC 3.1.3.48) (Protein tyrosine phosphatase 1) (AtPTP1)	3.1.3.48	DISRUPTION PHENOTYPE: No visible phenotype under normal growth conditions. {ECO:0000269|PubMed:19789277}.		×				0.685354									2.322	0.026	0.08	9.545	0.003	0.033333	2.914	0.023	0.13939	not significant					4.0748	0.0072724	2.1383	0.036055	lhy-ler; phyA-lhy; PhyD-lhy	4	11339442±2163965	12113398±1735348	10322294±2155382	10908996±1054746	7524074±3331577	21351174±2468407	6008950±6872907	7737541±10319291	9856231±5287609	16812012±3845905
AT3G62530.1	AT3G62530					novel					0.74206									6.438	4.15e-06	6.3846e-05	3.439	0.07	0.18919	0.796	0.558	0.62697	15.589	8.7769e-08	7.0567	2.8683e-05	phyA-col; phyB-col; PhyD-col; PhyD-Ler; phyB-lhy; PhyD-lhy; PhyD-phyA; PhyD-phyB; PhyD-PhyC	not significant					20	27715533±1677464	23954930±3273782	22192544±5710127	20827547±5661244	25464587±4120515	20767729±1870234	18749983±4991287	21799807±17156838	15668287±3410039	15554896±4109893
AT2G05540.1	AT2G05540						×			×	0.297139									4.151	0.000406	0.0029	12.559	0.000918	0.025	1.823	0.127	0.32987	not significant					not significant					2	4509920±1202325	6749429±1080806	8139350±4957117	4541439±591245	2965109±2037897	16298184±5212043	5996354±2009275	6198649±2159458	6743316±3460524	11049649±4728580
AT3G17970.1	AT3G17970	Q9LVH5	Outer envelope protein 64, chloroplastic (Translocon at the outer membrane of chloroplasts 64-III)		DISRUPTION PHENOTYPE: No visible phenotype. {ECO:0000269|PubMed:16619024, ECO:0000269|PubMed:17655652}.	novel					0.170993									10.571	5.36e-09	4.16e-07	28.589	2.72e-06	0.000272	3.631	0.007	0.045161	12.111	1.0916e-06	5.9619	0.00016215	Ler-col; phyA-col; phyB-col; PhyC-col; PhyD-Ler; PhyD-phyA; PhyD-phyB; PhyD-PhyC	9.5472	4.0992e-05	4.3873	0.0011837	phyA-col; PhyB-col; phyC-col; lhy-ler; phyA-ler; PhyB-ler; phyC-ler; PhyD-PhyB; PhyD-phyC	2	5228310±1523328	2663413±554111	2515679±1111144	2856601±898278	3257718±1899997	1340103±769537	1453945±535735	1180630±693012	1124883±983737	1078681±326262
AT5G58250.1	AT5G58250						×	×			0.804848									3.493	0.002	0.0083333	0.358	0.553	0.77622	1.485	0.213	0.36724	not significant					not significant					13	19993080±3412104	18921910±2016631	18591594±5896524	25534953±3321086	26515606±7533048	16796357±1908106	25594069±7175024	20674483±2405577	23253599±9052282	24931007±7693121
AT5G04830.1	AT5G04830					novel					0.489233									2.949	0.006	0.017391	2.155	0.149	0.27339	1.495	0.21	0.36522	not significant					6.1787	0.0007429	3.1291	0.0078386	lhy-col; lhy-ler; phyA-lhy; phyC-lhy	13	23655315±4663908	22195319±10337356	22462281±9612860	21445660±1611617	19351483±3377348	33074791±1646292	16845484±3936774	14681903±6335257	20679284±4569473	23955297±1510156
AT3G22850.1	AT3G22850					novel					0.80016		×							4.198	0.000366	0.00422	6.052	0.018	0.144	5.268	0.00066	0.0165	not significant					4.3875	0.0050321	2.2982	0.02886	phyC-col; phyC-PhyB	5	7432421±3602225	12235635±2296365	8834613±3060172	9585048±1302400	8614591±4942662	8075683±2860134	4649418±2940320	5997564±1052931	5012786±5338792	9691530±3502367
AT4G29590.1	AT4G29590						×			×	0.486853									not significant									not significant					3.7589	0.010671	1.9718	0.046224	phyA-lhy; PhyB-phyA	2	4222757±1259780	3740109±636885	2833557±534747	2698899±397046	2521136±561090	5473746±527186	2705398±596521	2049742±1156517	3372436±1911809	5052769±877828
AT2G38610.2	QKIL3	Q9ZVI3	KH domain-containing protein At2g38610 (Quaking-like protein 3)				×				0.591372									2.66	0.012	0.04898	1.051	0.311	0.54261	2.751	0.03	0.15789	not significant					3.6814	0.011743	1.9302	0.04931	phyA-col	4	2040227±1213626	2897204±677868	2171686±1535391	2657559±752403	2585240±1728035	2741649±307607	644146±1115694	164367±284692	518641±761910	2582660±1827586
AT1G07830.1	MRPL47								×		0.544742									2.579	0.014	0.045902	0.195	0.661	0.86329	2.382	0.053	0.21633	not significant					not significant					4	1530249±700159	2213829±579654	1758729±400503	2226562±265649	1229582±762601	892414±271099	1138987±850856	1629632±1780207	1033796±483444	1036871±411309
AT4G33760.1	SYDM	F4JJT9	Aspartate--tRNA ligase, chloroplastic/mitochondrial (EC 6.1.1.12) (Aspartyl-tRNA synthetase) (AspRS)	6.1.1.12		novel					0.448351									not significant									4.5113	0.0025672	2.5905	0.028745	PhyD-phyA; PhyD-phyB	not significant					3	822303±649389	1111180±332579	827806±455198	1097637±636483	652178±463809	282502±258074	ND	52146±90319	315806±464587	603924±576833
AT4G25130.1	PMSR4	P54150	Peptide methionine sulfoxide reductase A4, chloroplastic (AtMSRA4) (EC 1.8.4.11) (Peptide-methionine (S)-S-oxide reductase) (Peptide Met(O) reductase) (Protein-methionine-S-oxide reductase)	1.8.4.11						×	0.638151				×					1.961	0.061	0.10517	10.073	0.003	0.02	1.102	0.372	0.52766	not significant					not significant					14	52140515±8739468	61532092±7865628	53206089±14610575	65342801±5302625	42851694±6716759	66020196±2602671	39395986±16959548	51010420±18990952	46233757±15531997	61293060±19980426
AT1G27310.1	AT1G27310	Q9FZK4	Nuclear transport factor 2A (AtNTF2a) [Cleaved into: Nuclear transport factor 2A, N-terminally processed]				×				0.35828									3.963	0.000612	0.005125	5.964	0.019	0.14615	8.527	8.99e-06	0.00077333	not significant					8.9398	6.55e-05	4.1838	0.001631	phyA-col; phyA-ler; phyA-lhy; PhyB-phyA; phyC-phyA; PhyD-phyA	4	7470311±3222846	8141975±2743333	5584389±2546328	5810322±2892750	8257035±837432	5070883±1480918	5391608±6017601	33433687±16686099	4912866±3945527	7727411±3605297
AT3G23700.1	AT3G23700						×				0.899049									1.932	0.065	0.11017	12.768	0.000841	0.0088526	1.071	0.389	0.53562	not significant					not significant					13	21599665±2412914	26239116±5983717	19023372±5818671	18689744±2055143	16285457±6945921	32902192±3378447	16725618±860073	17129583±5555934	17324615±3363988	25427449±3035027
AT5G24314.1	PTA7	Q8VZV9	Protein PLASTID TRANSCRIPTIONALLY ACTIVE 7 (pTAC7) (Protein PIGMENT DEFECTIVE 225)		DISRUPTION PHENOTYPE: Albino plants with defective chloroplasts containing a few appressed membranes but lacking thylakoids, even when grown under normal light conditions. Reduced plastid-encoded RNA polymerase (PEP) activity. {ECO:0000269|PubMed:23082802}.					×	N/A									5.008	6.67e-05	0.0011117	1.242	0.271	0.51132	0.584	0.712	0.78242	not significant					not significant					4	3590807±894190	3413641±721875	3722450±910186	4981031±1321270	4487959±1388095	4012635±1071245	3873348±1366739	3205397±2011503	2975713±1613064	2559715±1282732
AT1G04190.1	AT1G04190						×				0.762156									2.731	0.01	0.041667	0.003	0.959	0.97857	1.699	0.154	0.32979	not significant					4.2492	0.0059145	2.2281	0.031711	phyC-col; lhy-ler; phyC-ler	2	326130±337574	637772±376708	353794±164460	716651±73005	280328±322558	116613±223639	103083±89293	230360±398994	218776±276356	242957±231936
AT4G04840.1	MSRB6	Q8GWF4	Peptide methionine sulfoxide reductase B6 (AtMSRB6) (EC 1.8.4.12) (Peptide-methionine (R)-S-oxide reductase)	1.8.4.12			×				0.823141									not significant									not significant					3.9113	0.0088563	2.0527	0.041238	lhy-col; phyA-lhy	3	1890668±2225430	606211±672222	1105028±918028	1268677±366595	278001±436419	2175180±632346	5565859±6620980	464144±803920	2319067±1267885	1239545±452875
AT3G28270.1	U496C	Q9LHD9	UPF0496 protein At3g28270			novel					0.707454									2.583	0.014	0.046667	4.85	0.033	0.2186	4.904	0.001	0.011765	not significant					6.253	0.0006907	3.1607	0.0076022	phyA-ler; phyA-lhy; PhyB-phyA; phyC-PhyB; PhyD-PhyB	2	10833737±1463770	12148485±1629427	12681934±2026913	14545744±2507115	7287443±5031758	15057436±3340509	7404495±7995058	3482769±6032334	9260021±6849567	19666628±5282248
AT3G10060.1	AT3G10060	Q9SR70	Peptidyl-prolyl cis-trans isomerase FKBP16-4, chloroplastic (PPIase FKBP16-4) (EC 5.2.1.8) (FK506-binding protein 16-4) (AtFKBP16-4) (Immunophilin FKBP16-4) (Rotamase)	5.2.1.8		novel					0.762037									3.751	0.000977	0.004878	0.456	0.503	0.68108	2.863	0.025	0.11111	6.8007	0.00015797	3.8014	0.004639	phyA-col; phyB-col; phyA-Ler; phyB-Ler; PhyC-lhy; PhyC-phyA; PhyD-phyA; PhyC-phyB; PhyD-phyB	not significant					8	18763338±3539967	19665887±3284923	18619261±4229976	20896619±4321062	12021879±1774451	15613647±4832973	9829800±3020468	7298608±3503504	11628856±4118157	18611096±4525460
AT5G64130.1	AT5G64130						×				0.550438									not significant									4.3042	0.0033889	2.4699	0.033868	PhyD-phyB; PhyD-PhyC	not significant					2	978438±317243	1310784±619892	1232872±498484	1083246±195824	1428189±731089	301878±351827	465942±564113	508801±881270	348727±440676	906651±577917
AT2G30000.1	PHF5A	P0DI19	PHD finger-like domain-containing protein 5A				×				N/A									3.794	0.000889	0.00635	4.714	0.035	0.18919	2.515	0.043	0.18696	not significant					8.1413	0.00012532	3.902	0.0024976	phyC-col; lhy-ler; phyA-ler; PhyB-ler; phyC-ler; PhyD-ler	5	5809969±1169945	5668098±2159995	7608467±1989409	9250546±2454077	6352518±5336797	2790923±1699982	3836271±3074953	3053610±3888036	3592123±3232332	4247203±963936
AT4G16060.1	AT4G16060						×				0.643949									3.776	0.000925	0.005	8.23e-05	0.993	0.993	0.924	0.474	0.62368	not significant					not significant					6	1041586±825972	1567272±596119	230105±390520	1128102±688069	1557609±854496	3827971±3146166	1833125±1964873	585528±1014164	1512228±1541463	1826083±1267348
AT1G36390.1	GrPE						×				0.713201									not significant									not significant					5.1725	0.0020925	2.6793	0.015446	PhyB-col; PhyB-ler; PhyB-phyA; PhyD-PhyB	6	3928342±982748	4466010±1090218	8253147±6992670	4672567±863231	15698356±22294480	8815847±3552444	10041064±12165201	2954507±2174991	4327140±4272769	10502732±2630099
AT5G43060.1	RD21B	Q9FMH8	Probable cysteine protease RD21B (EC 3.4.22.-)	3.4.22.-			×				0.715614						×			1.356	0.231	0.31216	9.858	0.003	0.033333	1.199	0.325	0.43624	not significant					not significant					9	82338354±23025779	108572599±19620387	94400270±45188411	75252505±21460926	71834349±36791458	133350983±8377909	61240936±83881417	63731898±45780862	88742169±50253950	155798691±48049936
AT2G33450.1	PRPL28	O22795	50S ribosomal protein L28, chloroplastic (CL28)		DISRUPTION PHENOTYPE: Seedling lethality. Albino seedlings unable to grow under photoautotrophic conditions. {ECO:0000269|PubMed:22900828}.	novel*		×			0.755611									5.713	1.64e-05	0.00018222	0.097	0.757	0.85889	2.225	0.068	0.19178	5.5503	0.00068112	3.1668	0.012097	PhyC-col; PhyC-Ler; PhyD-phyA; PhyD-phyB; PhyD-PhyC	5.5041	0.0014721	2.8321	0.011907	phyA-col; phyC-col; phyA-ler; phyC-ler	7	35169312±6082591	39641475±7509439	37343333±12629557	38914411±7147075	19119917±21455766	18103091±11522151	8671747±11533813	10192973±10926031	19715659±17957912	29243128±11599043
AT2G05380.3	GRP3S	Q9ZSJ6	Glycine-rich protein 3 short isoform			novel					0.774462			×						4.026	0.000532	0.0050667	6.281	0.016	0.13913	7.65	2.67e-05	0.001335	not significant					6.4633	0.00056347	3.2491	0.0067209	PhyD-col; PhyD-ler; PhyD-lhy; PhyD-phyA; PhyD-PhyB; PhyD-phyC	5	2027354±727467	1445779±605365	439559±132805	426193±276323	2319337±2676055	3922838±2592190	279235±133459	1303644±2222322	1480555±2585817	190819±64256
AT1G79530.1	G3PP1	Q9SAJ6	Glyceraldehyde-3-phosphate dehydrogenase GAPCP1, chloroplastic (EC 1.2.1.12) (Glyceraldehyde-3-phosphate dehydrogenase of plastid 1) (NAD-dependent glyceraldehydephosphate dehydrogenase chloroplastic 1)	1.2.1.12	DISRUPTION PHENOTYPE: No visible phenotype under normal growth conditions. Gapcp1 and gapcp2 double mutants have severe dwarf phenotypes with arrested root development and male sterility. Pollen grains show shrunken and collapsed forms and cannot germinate. {ECO:0000269|PubMed:19675149, ECO:0000269|PubMed:20107025}.	novel					0.780093				×					2.229	0.033	0.071739	12.431	0.000969	0.013333	0.842	0.527	0.63879	not significant					not significant					12	35733879±3875405	41391602±7999161	34062677±7434782	36019628±3873083	35014876±13210985	60222574±5752708	24941970±25184653	28109319±27956870	33559356±13553011	51529792±7212535
AT2G05520.5	GRP3	Q9SL15	Glycine-rich protein 3 (AtGRP-3)				×				N/A						×			6.178	6.73e-06	0.00019571	0.763	0.387	0.60155	4.699	0.002	0.028571	not significant					9.6618	3.7604e-05	4.4248	0.0011053	PhyD-col; PhyD-ler; phyA-lhy; PhyB-lhy; phyC-lhy; PhyD-phyA; PhyD-PhyB; PhyD-phyC	4	4345669±1370049	4685497±1210671	1732462±529249	2918934±1351041	7714772±5902363	10447117±5798729	1141072±128433	1077338±958430	4779966±5849533	1506974±534758
AT4G17040.1	CLPR4	Q8LB10	ATP-dependent Clp protease proteolytic subunit-related protein 4, chloroplastic (ClpR4) (Protein HAPPY ON NORFLURAZON 5)		DISRUPTION PHENOTYPE: Embryo lethal (Ref.9). Delayed embryogenesis and albino embryos, with seedling development blocked in the cotyledon stage (PubMed:19525416). Under heterotrophic growth conditions, seedlings develop into small albino to virescent seedlings (PubMed:19525416). {ECO:0000269|PubMed:19525416, ECO:0000303|Ref.9}.	novel					0.715276									4.272	0.000312	0.0030818	0.202	0.655	0.8275	2.309	0.059	0.16216	5.9932	0.00039943	3.3986	0.0085877	PhyC-col; PhyC-Ler; PhyC-lhy; PhyC-phyB; PhyD-PhyC	not significant					12	15092926±1765719	16095442±4501875	15822803±3206025	15947665±1887758	14579228±2310169	17044027±2867181	21815865±1740462	19507776±2155356	17033723±5422863	17417227±2216973
AT3G11930.3	AT3G11930						×			×	0.855473			×						2.255	0.031	0.086111	4.178	0.047	0.2186	4.654	0.002	0.036364	not significant					4.1026	0.0070355	2.1527	0.035546	PhyD-phyC	5	935047±751710	1405027±362185	912499±513260	952005±667818	1940961±328631	2022123±463806	274776±475926	2200850±1643570	1525488±628929	949155±666676
AT5G62140.1	AT5G62140					novel					0.806606									0.76	0.665	0.73481	0.146	0.704	0.895	3.925	0.005	0.05	not significant					not significant					2	388518±158134	106973±80802	139133±190815	91403±106877	283047±150267	128329±118833	ND	1121555±1001427	452892±542043	131324±149850
AT1G21500.1	AT1G21500						×			×	-0.603508									2.728	0.01	0.041667	0.744	0.393	0.632	1.713	0.151	0.32979	not significant					23.551	2.6436e-08	7.5778	5.8017e-06	ler-col; phyA-col; PhyB-col; phyC-col; lhy-ler; phyA-ler; PhyB-ler; phyC-ler; PhyD-lhy; PhyD-phyA; PhyD-PhyB; PhyD-phyC	2	4826703±1395306	5799452±2020608	6029776±2595959	8651990±1301363	4748720±2204837	3988176±1775950	4388917±3575091	1409196±408469	5326628±6161737	2898603±441552
AT3G57990.1	AT3G57990					novel					0.197433									4.111	0.000442	0.0029467	2.243	0.141	0.36623	5.448	0.000511	0.0092909	not significant					7.2315	0.000276	3.5591	0.0043267	phyA-col; phyA-lhy; PhyB-phyA; phyC-phyA; PhyD-phyA	2	695298±142450	1141290±287657	673182±216933	1351186±534533	576695±552558	528409±210848	915355±218136	2387078±1121348	575199±394967	643911±329191
AT3G23600.1	AT3G23600								×		0.808155									3.556	0.002	0.0090909	6.839	0.012	0.08	2.565	0.04	0.12903	4.4345	0.0028439	2.5461	0.030444	phyB-col; phyA-Ler; phyB-phyA	not significant					10	9466703±2012772	4080241±1386395	5754043±570658	6451333±1092152	9475189±1436838	7602349±978534	11849603±4951431	8613065±3229026	5055765±2299490	5251172±1418528
AT1G29250.1	AT1G29250						×				0.42117				×					1.719	0.105	0.175	11.756	0.001	0.018182	2.151	0.076	0.18313	not significant					not significant					8	17022470±3985128	18297258±4913525	19338015±5829900	19161388±5542065	16938325±10547201	29139430±2213411	13267684±9886781	17972658±15338322	20334292±10064635	29804432±5172725
AT4G38370.1	AT4G38370					novel					0.708406									2.698	0.011	0.037931	11.196	0.002	0.025	4.154	0.003	0.033333	not significant					6.0761	0.00082218	3.085	0.0082206	phyA-lhy; PhyB-phyA	6	9541022±2463841	15185808±4871744	13420367±4175005	11898631±2446450	8006134±4721829	23285311±7055751	9411578±14683214	2760439±3712641	12840292±10897119	22568208±6565160
AT2G38140.1	PSRP4	O80439	30S ribosomal protein S31, chloroplastic (Plastid-specific 30S ribosomal protein 4) (PSRP-4)			novel					0.634872				×					5.848	1.26e-05	0.00042	0.843	0.363	0.64602	3.271	0.013	0.096552	4.3206	0.0033146	2.4796	0.033536	phyB-Ler; PhyC-Ler; PhyD-phyB	11.09	1.3558e-05	4.8678	0.00055103	phyC-col; lhy-ler; PhyB-ler; phyC-ler; PhyD-ler; phyC-phyA; phyC-PhyB	5	39138169±4537959	43967000±12316074	55961779±8141065	61820742±10163132	35315711±14006050	21892710±1528942	35490293±3708458	44980013±16564542	25380110±21677242	35183110±9967054
AT3G14067.1	SBT1.4	Q9LVJ1	Subtilisin-like protease SBT1.4 (EC 3.4.21.-) (Subtilase subfamily 1 member 4) (AtSBT1.4)	3.4.21.-		novel					0.783553				×					5.256	4.04e-05	0.000685	4.374	0.042	0.16154	2.366	0.054	0.15429	not significant					3.7672	0.010562	1.9762	0.045977	lhy-ler; phyC-ler	11	7105926±1787554	6253528±2194730	3953663±2477626	5030183±3410704	7323640±3507269	15435324±6922858	8861021±4913562	7228497±4319100	6432781±1943105	9169908±2796363
AT2G07340.1	PFD1	Q94AF7	Prefoldin subunit 1 (Gene involved in microtubule biogenesis 6)			novel					0.202423									not significant									not significant					5.5553	0.0013955	2.8553	0.011485	lhy-col; phyA-col; PhyB-lhy; PhyB-phyA	3	1977339±757724	2845777±692398	2654498±1084714	2404440±669349	2432637±1483483	493156±534776	1267459±1587162	278014±450773	2718895±1340364	2863657±494846
AT2G23670.1	AT2G23670						×			×	0.687911									3.562	0.001	0.0051282	0.185	0.669	0.81585	2.021	0.093	0.25135	not significant					5.7555	0.0011354	2.9449	0.0099637	lhy-ler; phyA-ler; phyC-ler; PhyB-phyA	3	13140785±4305785	12810432±4453033	22195115±6043506	20331744±5067758	13118490±10526252	8147406±5543442	6625339±6043496	3223304±4705949	10455852±10064235	18206568±6203929
AT5G45170.1	AT5G45170					novel					0.881457									1.914	0.067	0.11261	8.095	0.007	0.038889	1.902	0.112	0.24889	not significant					5.7214	0.0011756	2.9297	0.010239	phyA-col; phyA-lhy; PhyD-phyA	19	24628195±6912018	33118191±5416295	24729650±4691091	23057931±7633392	17873337±9660283	33842383±4985881	21981401±4915386	15762616±1569639	20979697±7589716	25271970±1384676
AT4G21445.1	AT4G21445								×		0.27405									2.753	0.01	0.036364	4.746	0.035	0.18919	0.9	0.489	0.66803	not significant					not significant					5	708548±673558	256904±243399	382560±290395	722695±553870	718995±248731	3958214±2297669	673712±590860	2624310±2499453	1877654±1314243	4299314±4566752
AT3G48140.1	AT3G48140					novel					0.715187									not significant									not significant					7.141	0.0002995	3.5236	0.0045732	PhyD-col; PhyD-ler; phyA-lhy; PhyB-lhy; phyC-lhy; PhyD-phyA; PhyD-PhyB; PhyD-phyC	4	7432775±2094226	6606932±479999	8795917±2893345	5893769±969004	6561935±4217007	13551804±5562680	4813015±3417196	2870165±2711771	14515331±22771689	6159293±2486803
AT4G02530.2	TL16	O22773	Thylakoid lumenal 16.5 kDa protein, chloroplastic			novel					0.785972				×					3.346	0.002	0.0072727	1.953	0.169	0.338	1.472	0.217	0.33906	not significant					5.0927	0.002281	2.6419	0.01636	lhy-col; phyA-col; PhyB-col; phyC-col	20	125697775±9922132	143465408±22706649	117551633±39253654	113107309±13944036	137551819±14643830	75187647±4256976	74175423±12820381	69585342±23567188	94928059±23866583	82575542±13331570
AT5G53490.4	TL17	P81760	Thylakoid lumenal 17.4 kDa protein, chloroplastic (P17.4)							×	0.870887									4.857	9.1e-05	0.00067407	42.616	4.66e-08	9.32e-06	1.547	0.194	0.31803	5.4744	0.0007477	3.1263	0.012622	phyA-col; PhyC-col; phyA-Ler; phyA-lhy; phyB-phyA; PhyD-phyA	3.9068	0.0089042	2.0504	0.041285	PhyB-phyA; PhyD-phyA	17	103106093±11621877	124826068±14128077	93035849±10676263	117889507±9893194	91488661±14710558	116954551±13711836	61257333±17269770	78051893±19341976	94177956±10775257	144431710±33372071
AT5G52440.1	TATB	Q9XH75	Sec-independent protein translocase protein TATB, chloroplastic (Protein HIGH CHLOROPHYLL FLUORESCENCE 106) (Protein TWIN-ARGININE TRANSLOCATION B)			novel					0.86876									not significant									not significant					6.4842	0.00055228	3.2578	0.0066589	phyC-col; phyC-ler; phyC-lhy; phyC-phyA; phyC-PhyB; PhyD-phyC	4	5165981±514605	6070308±1058493	6431407±3552581	5941999±414247	5127852±3684499	5009587±1601201	2871859±1867175	6607889±623552	3751289±1525253	5606916±1359911
AT1G15270.1	AT1G15270					novel					-0.366604									3.825	0.000829	0.0051282	2.025	0.161	0.4411	0.801	0.555	0.69375	not significant					4.4821	0.0045114	2.3457	0.02676	PhyD-lhy; PhyD-PhyB; PhyD-phyC	3	3505433±978101	3672807±870368	3635604±1963984	5724297±1844914	4671847±2429012	757198±429101	1763698±1650285	2148657±2627917	2370520±2937171	764424±650746
AT3G50370.2	AT3G50370					novel					0.128557		×							10.463	6.24e-09	4.16e-07	0.108	0.744	0.85517	8.691	7.37e-06	0.000737	8.138	3.8153e-05	4.4185	0.0019482	lhy-Ler; phyB-Ler; PhyC-Ler; PhyD-PhyC	29.111	3.8856e-09	8.4105	2.1319e-06	lhy-col; phyA-col; phyC-col; PhyD-col; lhy-ler; phyA-ler; phyC-ler; PhyD-ler; PhyB-lhy; PhyB-phyA; phyC-PhyB; PhyD-PhyB	2	5099750±1805029	6803522±1973083	9328210±2962799	7661380±1133401	2328945±2689431	454278±908555	5067205±4521680	818899±1418375	2127464±2193194	6515590±1149021
AT1G30910.1	AT1G30910						×				0.630195									3.645	0.001	0.0054054	3.34	0.074	0.26429	2.333	0.057	0.2	4.279	0.0035065	2.4551	0.03431	phyA-col; PhyD-phyA; PhyD-phyB	not significant					2	625509±316985	701352±207954	238457±276147	234884±271405	212208±264288	839871±199262	ND	ND	144349±247109	468347±288172
AT1G09310.1	AT1G09310						×			×	0.974521									not significant									5.5106	0.00071507	3.1457	0.012305	phyA-col; phyB-col; phyA-lhy; PhyD-phyA; PhyD-phyB	not significant					22	61132472±6444282	56599579±12664908	55418717±2488045	61294047±12064229	59454935±9024377	38888475±11975301	38112019±5097984	66994355±57734843	44940741±13900312	60108095±24608414
AT4G38630.1	RPN10	P55034	26S proteasome non-ATPase regulatory subunit 4 homolog (26S proteasome regulatory subunit RPN10) (AtRPN10) (26S proteasome regulatory subunit S5A homolog) (Multiubiquitin chain-binding protein 1) (AtMCB1)		DISRUPTION PHENOTYPE: Displays reduced seed germination, growth rate, stamen number, genetic transmission through the male gamete, hormone-induced cell division and increased oxidative stress tolerance. Is also more sensitive to abscisic acid (ABA), salt, sucrose stress, heat shock and DNA-damaging agents and shows a decreased sensitivity to cytokinin and auxin. In flowers, epidermal cells in pet…		×				0.182832			×	×					4.178	0.000383	0.0023212	17.058	0.000151	0.0060333	2.483	0.045	0.16071	not significant					4.4713	0.0045679	2.3403	0.026894	phyA-col; phyA-ler; phyA-lhy; PhyB-phyA; phyC-phyA; PhyD-phyA	7	2521524±1337419	5018472±5491810	2438416±2048570	2519755±929302	2263030±812941	8008121±4278974	6476030±4923174	21090086±7364393	5575413±3901506	8550108±6017544
AT1G09640.1	EEF1G	O04487	Probable elongation factor 1-gamma 1 (EF-1-gamma 1) (eEF-1B gamma 1)			novel					0.022957		×		×					1.199	0.317	0.38896	16.345	0.000199	0.013267	0.781	0.569	0.68144	not significant					not significant					12	3321524±3350810	5857690±2872359	5627846±4079430	4937137±2004545	5427360±2388779	6731228±3326627	4717434±2548554	10262685±3128745	2047919±1358416	5860433±1983108
AT2G35810.1	AT2G35810					novel					0.770056									6.516	3.59e-06	6.4667e-05	5.949	0.019	0.14074	6.247	0.000169	0.004225	not significant					11.599	9.6368e-06	5.0161	0.00049569	PhyB-col; phyC-col; PhyB-ler; PhyB-lhy; PhyB-phyA; phyC-PhyB; PhyD-PhyB	2	4448075±1002998	4479662±1108455	4996146±1110733	3735113±569113	5582066±468665	2640938±2299015	3937022±1438486	3028131±651612	5968926±1844023	7806262±1521262
AT4G34290.1	AT4G34290						×				0.615845									3.005	0.005	0.02439	0.057	0.813	0.90667	1.464	0.22	0.41509	not significant					not significant					3	5355824±1832087	8496867±989668	6343213±1517178	8143021±1406097	6828373±2449847	5321788±3985868	5091632±2534099	2574610±1118690	7556943±4025426	6473864±3029170
AT2G36145.1	AT2G36145						×			×	0.679971				×					3.605	0.001	0.0051282	0.328	0.57	0.75132	2.214	0.069	0.2339	not significant					8.3381	0.00010641	3.973	0.0022456	phyA-col; phyA-ler; phyA-lhy; PhyB-phyA; phyC-phyA; PhyD-PhyB	3	7884948±2444893	9574253±4898339	11544931±3754789	11748210±1242988	7906464±4651945	10349034±883994	7735676±2154365	1957164±2489890	11693271±2794344	13282082±2126293
AT4G12880.1	AT4G12880					novel					0.22519									5.666	1.79e-05	0.0004475	3.33	0.075	0.2459	2.086	0.084	0.28	5.6862	0.00057707	3.2388	0.010838	Ler-col; phyB-col; lhy-Ler; PhyD-Ler; phyB-lhy; PhyD-phyB	4.9264	0.0027361	2.5629	0.018529	PhyD-ler; PhyD-lhy; PhyD-PhyB	4	4978037±1221714	6233567±1830417	2152228±1227529	2177722±1325066	5437414±1837602	3536352±1399343	2036974±1292837	3789643±2404189	2113591±1381960	1892888±1581492
AT1G07080.1	AT1G07080					novel					0.38701									5.376	3.17e-05	0.00045286	0.791	0.378	0.63387	7.913	1.92e-05	0.000768	7.5135	7.2836e-05	4.1377	0.002908	Ler-col; phyA-col; phyB-col; lhy-Ler; phyA-lhy; phyB-lhy	4.9325	0.0027178	2.5658	0.018455	phyC-col; phyC-ler; phyC-phyA; phyC-PhyB	5	5179153±1031531	3201343±434796	1776401±702269	1881407±659553	5740531±1867384	3749028±1410055	1609376±734504	1087597±1460948	2715912±1399476	3732242±1440052
AT3G12490.2	CYS6	Q8H0X6	Cysteine proteinase inhibitor 6 (AtCYS-6) (PIP-M) (PRLI-interacting factor M)				×				0.808372		×							3.576	0.001	0.0051282	0.232	0.632	0.79	0.92	0.477	0.636	4.399	0.0029826	2.5254	0.031241	Ler-col; phyA-col; phyB-col	not significant					3	16529479±3439845	14040142±3194445	9248501±4238543	15633062±3558274	15528944±2470847	17155964±7729865	6708608±4368232	9068885±3983519	8463006±3562017	9908885±3344396
AT4G11420.1	EIF3A	Q9LD55	Eukaryotic translation initiation factor 3 subunit A (eIF3a) (Eukaryotic translation initiation factor 3 large subunit) (Eukaryotic translation initiation factor 3 subunit 10) (eIF-3-theta) (p114)			novel					0.587554									3.832	0.000817	0.0037136	0.003	0.954	0.96853	2.583	0.038	0.12615	not significant					6.5999	0.00049462	3.3057	0.0061678	phyC-col; phyA-ler; phyC-ler; phyC-PhyB; PhyD-phyC	18	6658858±3592045	6983816±1227074	9474162±1616951	8489756±1252007	6066943±2331984	5462319±1803817	4640086±4969016	4384850±1555920	4866050±1366762	7760076±2149801
AT1G50450.1	AT1G50450					novel					0.724603									3.727	0.001	0.005	4.864	0.032	0.18286	1.441	0.228	0.43448	not significant					not significant					5	2719555±2086364	3825904±2505498	1348023±1096852	1454040±301471	2192487±2136750	5955402±2643967	3251233±1037947	3352708±1084729	1747288±872905	2031520±1310087
AT1G05190.1	emb2394	O23049	50S ribosomal protein L6, chloroplastic (Protein EMBRYO DEFECTIVE 2394)			novel*		×			0.921671				×					2.864	0.007	0.019178	4.657	0.036	0.12857	5.256	0.000671	0.011183	not significant					3.9797	0.0081526	2.0887	0.038915	phyA-col; phyA-ler; PhyB-phyA	30	404164532±42676070	510810522±115229079	450266464±61712597	485480169±45270704	395154571±21240127	452195029±105868208	304812432±67870438	210261066±84577069	309233883±112267072	480204850±48678945
AT1G21680.1	AT1G21680									×	0.84339									2.75	0.01	0.024691	8.478	0.006	0.027907	2.477	0.046	0.13529	not significant					not significant					16	11484456±2298137	8843875±1907635	12036098±1398053	14165849±2192329	5803185±3939589	13302906±1354055	7526292±3904677	8199344±5206595	7838486±3895812	11235330±2462220
AT1G62780.1	AT1G62780									×	0.916413				×					5.518	2.4e-05	0.0002087	7.546	0.009	0.038298	3.397	0.011	0.055	5.7583	0.00052892	3.2766	0.01035	phyA-lhy; PhyC-lhy; PhyD-phyA; PhyD-PhyC	5.6274	0.001295	2.8877	0.010959	ler-col; lhy-ler; PhyB-ler; phyC-ler; PhyD-lhy; PhyD-PhyB	15	23959507±3601090	19371716±2197872	21153083±5612995	29873041±2139431	28660787±2240579	16442840±4032914	15179927±2935741	19044805±10387674	22715392±2041316	17451927±3923129
AT3G07470.1	AT3G07470					novel					0.147319									4.561	0.000169	0.0018778	28.279	3e-06	0.0003	2.326	0.058	0.21429	not significant					not significant					3	1055550±542400	1582062±271018	580434±474612	753356±518004	377644±450479	2091697±1259159	185867±321931	721871±705811	599373±320609	1681055±918611
AT1G49975.1	AT1G49975									×	-0.0902336									2.631	0.013	0.044828	12.169	0.001	0.022222	2.151	0.076	0.23881	not significant					not significant					3	1649787±405040	1620185±588221	1565023±828044	2738958±840424	3148153±1064128	1372970±419938	1933622±545517	775719±948649	1595098±1039319	1121607±751019
AT5G08060.1	AT5G08060								×		0.241966									not significant									not significant					4.2794	0.0057082	2.2435	0.031236	PhyD-PhyB; PhyD-phyC	13	20914548±4853114	23101660±3601417	21731020±7581220	22657317±656715	23002537±7796461	19125160±3423324	15969994±4701869	14291982±1412077	18252997±8715770	15623434±5203624
AT5G17610.1	AT5G17610					novel					0.082826									2.944	0.006	0.026087	1.629	0.208	0.54737	1.616	0.175	0.34314	not significant					4.9042	0.002804	2.5522	0.018742	phyA-ler; phyA-lhy; PhyB-phyA; phyC-phyA; PhyD-phyA	2	448557±435215	1225800±561979	525700±267555	594922±398813	599951±529099	586154±498594	1165908±816899	1878186±886824	602709±502962	556322±412052
ATCG00330.1	ATCG00330	P56804	30S ribosomal protein S14, chloroplastic			novel					0.513972									1.683	0.114	0.20727	12.432	0.000968	0.014286	3.155	0.016	0.09697	not significant					not significant					6	17432597±1811510	17246881±6790093	19520433±9385874	17612955±674413	15545435±6040963	30027681±8190779	14940025±7916932	33079114±13606701	13743073±3271034	28899774±13390809
ATCG00770.1	ATCG00770	P56801	30S ribosomal protein S8, chloroplastic			novel*		×			-0.0805508			×			×			2.489	0.018	0.05625	18.414	9.05e-05	0.004525	2.305	0.06	0.22593	not significant					not significant					5	5149774±354265	4995238±702039	4670011±995819	7005680±1071124	4014108±1573093	7916661±2633349	2539123±3151043	5112844±1743407	2937389±1780698	4841828±2010848
ATCG00790.1	ATCG00790	P56793	50S ribosomal protein L16, chloroplastic			novel*		×			N/A									1.552	0.152	0.22667	10.939	0.002	0.028571	1.549	0.193	0.29922	not significant					not significant					9	28203170±14463316	11237608±2657686	19955453±8557140	27682738±7513176	12834757±2458446	23937619±2065731	29053544±6004821	18755599±15467359	28240580±13790580	21866629±6817467
AT1G10840.1	TIF3H1	Q9C5Z2	Eukaryotic translation initiation factor 3 subunit H (eIF3h) (Eukaryotic translation initiation factor 3 subunit 3) (eIF-3-gamma) (eIF3 p38 subunit)		DISRUPTION PHENOTYPE: Pleiotropic growth defects throughout development including postembryonic growth retardation, and delayed shoot and root growth, flowering, and senescence. Lethal at 80 percent at the vegetative rosettes stage. Reduced fertility. Compromised translation efficiency of specific 5' mRNA leader sequences. Requires exogenous sugar to transit from seedling to vegetative developmen…	novel					0.270576				×					2.998	0.005	0.02	5.602	0.022	0.176	2.644	0.035	0.14894	not significant					5.0875	0.0022941	2.6394	0.016394	PhyD-col; PhyD-lhy; PhyD-phyA; PhyD-PhyB	6	3466753±602522	2281243±648746	2670724±1566544	3896525±1522144	4285988±1645296	2336473±2072149	1980477±2374114	970946±1681727	2605913±1211456	1663315±1094385
AT1G23260.1	UEV1A	Q93YP0	Ubiquitin-conjugating enzyme E2 variant 1A (Ubc enzyme variant 1A) (Protein MMS ZWEI HOMOLOG 1)		DISRUPTION PHENOTYPE: Plants do not display MMS sensitivity during seed germination. {ECO:0000269|PubMed:18178771}.	novel					0.771421									not significant									not significant					13.608	2.7629e-06	5.5586	0.00020212	phyA-col; phyA-ler; phyA-lhy; PhyB-phyA; phyC-phyA; PhyD-phyA	2	276055±428651	435354±537700	541177±874461	186252±372504	185048±370096	ND	314311±544402	1911457±153157	346529±453386	555315±440292
AT4G23620.2	RP-L25						×				0.698289									3.991	0.000575	0.0054762	1.68	0.201	0.48434	1.631	0.171	0.34898	not significant					4.7362	0.0033807	2.471	0.021695	phyA-ler; PhyB-ler; phyC-ler; PhyD-ler	3	282211±254022	274589±214258	504990±324920	671702±319957	287887±472709	180072±360145	ND	ND	ND	62292±152583
AT1G63220.1	PP16B	Q9C8S6	16 kDa phloem protein 2 (AtPP16-2) (Phloem protein 16-2)				×				0.78704									3.971	0.0006	0.00375	0.019	0.89	0.93161	1.52	0.202	0.40381	4.5136	0.0025593	2.5919	0.028745	lhy-col; lhy-Ler; phyA-lhy; phyB-lhy; PhyC-lhy; PhyD-lhy	not significant					2	140637±274220	49762±99525	89537±139582	659543±466373	873844±375670	775711±546430	80708±139790	196561±340453	223260±247035	193898±243343
AT3G60240.4	EIF4G	Q76E23	Eukaryotic translation initiation factor 4G (eIF-4G) (eIF4G) (Protein cucumovirus multiplication 2) (Protein synthesis initiation factor 4G)		DISRUPTION PHENOTYPE: Displays resistance to potyvirus (C1YVV) infection. {ECO:0000269|PubMed:17316629}.	novel					0.452955	×	×							2.856	0.008	0.034783	3.078	0.086	0.30175	2.706	0.032	0.16	not significant					not significant					3	159180±106622	184444±140325	189202±196407	136246±272493	193839±288430	91911±183822	86995±150679	185799±160951	35499±66918	342386±349475
AT3G60810.1	AT3G60810						×	×			0.639937									3.152	0.004	0.017391	1.855	0.18	0.40909	1.712	0.151	0.34545	not significant					5.1983	0.0020352	2.6914	0.015158	phyA-col; phyA-ler; phyA-lhy; PhyB-phyA; phyC-phyA; PhyD-phyA	2	490311±603384	168436±194722	295719±256043	ND	51191±102383	57317±91482	742816±358939	982218±729925	198065±222060	75434±102491
AT3G45050.4	AT3G45050						×				0.719815									2.502	0.017	0.055738	1.861	0.179	0.40909	5.077	0.000868	0.011765	4.0894	0.0045418	2.3428	0.040888	phyB-col; phyB-lhy; PhyD-phyB	5.3771	0.0016822	2.7741	0.013152	lhy-col; phyC-col; lhy-ler; phyC-ler	2	258077±86402	285662±45473	204898±183061	270540±69262	311724±228298	13171±26342	127159±132422	139787±229684	15177±33511	185738±70059
AT3G01340.2	SEC13	Q9SRI1	Protein transport protein SEC13 homolog A (SEC13-like protein A)			novel					-0.105633									not significant									not significant					4.9863	0.0025618	2.5915	0.01768	phyA-col; phyA-ler; phyA-lhy; PhyB-phyA; phyC-phyA	3	144734±176313	131737±163486	44021±107828	ND	150597±301193	113308±226617	284279±492386	769420±340600	165620±219708	193273±221133
AT2G41040.1	Y2104	Q0WPT7	Uncharacterized methyltransferase At2g41040, chloroplastic (EC 2.1.1.-)	2.1.1.-		novel					0.610556									4.781	0.000106	0.0014133	4.505	0.039	0.21026	0.506	0.77	0.83243	not significant					not significant					3	1901227±918022	1524282±1293063	1789768±741378	2202326±625093	2000820±1619392	4258741±2407542	4060382±433205	2461843±219147	2510554±1030667	1781262±1118408
AT1G48480.1	Y1848	Q9LP77	Probable inactive receptor kinase At1g48480		DISRUPTION PHENOTYPE: No visible phenotype. Probably due to the redundancy with other receptor-like kinases. {ECO:0000269|PubMed:15388970}.		×				0.499967									4.593	0.000158	0.0013739	1.48	0.23	0.43551	5.977	0.000244	0.0054222	10.926	2.8841e-06	5.54	0.00036251	PhyC-col; PhyC-Ler; PhyC-lhy; PhyC-phyA; PhyC-phyB; PhyD-PhyC	4.175	0.0064557	2.1901	0.033574	PhyB-lhy; PhyB-phyA; PhyD-PhyB	2	5875831±5078435	8936913±6100911	13448896±8490383	8953723±6854019	2573014±5146029	ND	5383820±8544337	638503±576609	4196176±7162268	33362384±22869342
AT1G77540.1	Y1754	Q9CAQ2	Acetyltransferase At1g77540 (EC 2.3.1.-) (Minimal acetyltransferase)	2.3.1.-		novel					0.617721									3.71	0.001	0.0051282	22.788	1.87e-05	0.000935	5.105	0.000833	0.015385	not significant					6.5273	0.00052997	3.2757	0.0064858	lhy-col; PhyB-col; PhyD-col; phyA-lhy; phyC-lhy; PhyB-phyA; PhyD-phyA	3	336339±407596	485206±414953	1350098±981917	1553943±296471	492679±403377	2430547±541068	969262±282811	422068±731043	913126±645954	1960595±679634
AT1G06690.1	Y1669	Q94A68	Uncharacterized oxidoreductase At1g06690, chloroplastic (EC 1.-.-.-)	1.-.-.-						×	0.777193									7.465	6.68e-07	1.336e-05	9.383	0.004	0.044444	2.984	0.02	0.097561	not significant					11.869	8.0783e-06	5.0927	0.00045074	lhy-col; lhy-ler; phyC-ler; PhyD-ler; phyA-lhy; PhyB-lhy; PhyD-lhy	24	53994280±16035326	49354341±7698396	33646620±7523748	28266935±1527832	35420617±9208281	79118903±6251682	29145989±14160613	35662565±2778398	30495506±8983356	40684338±3956481
AT5G57655.2	XYLA	Q9FKK7	Xylose isomerase (EC 5.3.1.5)	5.3.1.5		novel					0.406213									3.107	0.004	0.012698	20.976	3.54e-05	0.0014133	3.314	0.012	0.068571	not significant					10.625	1.8697e-05	4.7282	0.00069158	lhy-col; PhyB-col; PhyB-ler; phyA-lhy; PhyD-lhy; PhyB-phyA; phyC-phyA; PhyD-PhyB	21	17790665±2808325	21168847±3682071	20566738±7279601	22622087±4334973	15973585±5309361	31974047±3625191	20521892±11218744	18265169±4235662	19930960±10636962	35313688±5140626
AT4G37800.1	XTH7	Q8LER3	Probable xyloglucan endotransglucosylase/hydrolase protein 7 (At-XTH7) (XTH-7) (EC 2.4.1.207)	2.4.1.207		novel					0.78896									5.953	1.03e-05	0.00013733	0.025	0.876	0.92698	2.306	0.06	0.1875	not significant					8.5855	8.6938e-05	4.0608	0.0019469	phyA-col; phyC-col; phyA-ler; phyC-ler; phyA-lhy; PhyB-phyA; PhyD-phyA; phyC-PhyB	8	2597734±496831	1713796±148344	1047238±378112	1951657±309157	5032526±1089744	3776227±2359380	5868418±7246227	9874217±4650264	1897473±1078157	1537464±1084279
AT2G06850.1	XTH4	Q39099	Xyloglucan endotransglucosylase/hydrolase protein 4 (At-XTH4) (XTH-4) (EC 2.4.1.207)	2.4.1.207			×				0.481019						×			5.259	4.01e-05	0.00052125	4.198	0.046	0.21905	0.796	0.558	0.67229	8.3757	3.0045e-05	4.5222	0.0017226	PhyC-col; PhyC-Ler; PhyC-lhy; PhyC-phyA; PhyC-phyB; PhyD-PhyC	not significant					6	17203633±9004756	20302841±2901393	15543577±7833349	11177809±3022474	11610605±8085830	22079816±2769499	9576256±8400593	15935604±14222814	8611413±5231821	27513938±4915853
AT4G30270.1	XTH24	P24806	Xyloglucan endotransglucosylase/hydrolase protein 24 (At-XTH24) (XTH-24) (EC 2.4.1.207) (Endo-xyloglucan transferase) (Meristem protein 5) (MERI-5 protein) (MERI5 protein) (Xyloglucan endo-1,4-beta-D-glucanase)	2.4.1.207			×				0.799369									5.24	4.17e-05	0.00032077	25.868	6.58e-06	0.0002632	1.693	0.155	0.28972	4.402	0.0029707	2.5271	0.031241	lhy-Ler; PhyC-Ler; phyB-lhy; PhyC-phyB	4.0728	0.0072903	2.1373	0.03609	PhyB-col; PhyB-ler; PhyB-phyA	14	3120728±1594558	5717112±2764437	7920660±4249612	7056287±544821	1381281±842705	9403590±3945658	4246621±2553099	5389452±4504666	7473065±3840999	20079192±8165388
AT5G57560.1	XTH22	Q38857	Xyloglucan endotransglucosylase/hydrolase protein 22 (At-XTH22) (XTH-22) (EC 2.4.1.207) (Touch protein 4)	2.4.1.207			×				0.233367									3.628	0.001	0.00625	8.316	0.006	0.13333	0.752	0.589	0.74214	not significant					4.0862	0.0071744	2.1442	0.035839	PhyB-col; phyC-PhyB	2	95216±147714	420397±285700	459823±611966	689860±350408	ND	1206928±703764	213565±369905	578793±1002499	951195±964941	1971000±851495
AT3G50970.1	XERO2	P42758	Dehydrin Xero 2 (Low-temperature-induced protein LTI30)				×				0.724367									4.022	0.000538	0.0046783	18.133	0.000101	0.00685	2.737	0.03	0.15789	4.7914	0.0017759	2.7506	0.023215	phyB-col; PhyD-phyB	9.7896	3.4187e-05	4.4661	0.0010325	lhy-col; phyA-col; PhyB-col; phyC-col; PhyD-col; lhy-ler; phyA-ler; PhyB-ler; phyC-ler; PhyD-ler	4	1636878±1038882	780070±345389	780081±683557	835029±497624	1058108±1013202	ND	514086±276698	ND	23125±61184	109990±170419
AT1G20850.1	XCP2	Q9LM66	Cysteine protease XCP2 (EC 3.4.22.-) (Xylem cysteine peptidase 2) (AtXCP2)	3.4.22.-	DISRUPTION PHENOTYPE: No visible phenotype under normal growth conditions, but mutant plants show increased resistance to infection by the bacterial wilt pathogen Ralstonia solanacearum. {ECO:0000269|PubMed:24947605}.	novel					0.572195									3.443	0.002	0.011765	0.707	0.405	0.64094	6.527	0.000115	0.0038333	not significant					14.671	1.5063e-06	5.8221	0.0001357	phyA-col; phyA-ler; phyA-lhy; PhyB-phyA; phyC-phyA; PhyD-phyA	2	403226±258275	ND	307711±482019	336737±290203	583028±469273	207096±244330	405764±418314	2195520±1033993	397553±447813	47893±103481
AT1G10200.1	WLIM1	Q94JX5	LIM domain-containing protein WLIM1 (Widely-expressed LIM protein 1) (AtWLIM1)				×				0.838513									not significant									not significant					7.8461	0.00016091	3.7934	0.0028791	lhy-col; phyC-col; PhyD-col; lhy-ler; phyC-ler; PhyD-ler; phyC-phyA	8	8610120±2708813	10640059±2943336	10324899±2501926	10448882±3796432	8425808±2511267	3275218±1637388	29985857±34252293	8903177±2686046	12329156±15814286	5894194±1958231
AT2G02740.1	WHY3	Q66GR6	Single-stranded DNA-binding protein WHY3, chloroplastic (Protein PLASTID TRANSCRIPTIONALLY ACTIVE 11) (Protein WHIRLY 3) (AtWHY3)		DISRUPTION PHENOTYPE: No visible phenotype under normal growth conditions. {ECO:0000269|PubMed:19666500}.	novel					0.508885									2.219	0.033	0.080488	11.251	0.002	0.028571	2.414	0.05	0.16721	not significant					not significant					7	4288423±332455	4169532±1090127	4211869±1825412	4424772±2654235	3680748±3029839	2673382±734337	25073075±19470776	4941787±2722624	11294062±14463623	3609852±566642
AT5G24770.1	VSP2	O82122	Vegetative storage protein 2			novel					0.873516			×						4.851	9.2e-05	0.0010222	23.877	1.29e-05	0.00258	3.417	0.01	0.074074	6.6193	0.00019363	3.713	0.0052166	lhy-Ler; PhyD-Ler; phyA-lhy; phyB-lhy; PhyD-phyA; PhyD-phyB	8.2676	0.0001128	3.9477	0.0023502	PhyD-col; PhyD-ler; PhyD-lhy; PhyD-phyA; PhyD-PhyB; PhyD-phyC	2	818207±348040	ND	ND	ND	1836201±596606	ND	ND	ND	ND	ND
AT3G47810.1	VPS29	Q9STT2	Vacuolar protein sorting-associated protein 29 (Protein MAIGO 1) (Vesicle protein sorting 29)		DISRUPTION PHENOTYPE: Dwarf phenotype with several auxin-related defects (PubMed:17889650, PubMed:29897620). Reduced primary root length and fewer secondary roots (PubMed:17889650, PubMed:29897620). Abnormal cotyledon shape, number and positioning (PubMed:17889650, PubMed:29897620). Accumulation of storage proteins globulin 12S and albumin 2S in dry seeds (PubMed:16926167). {ECO:0000269|PubMed:16…		×				0.539662									not significant									not significant					3.7478	0.010818	1.9659	0.046674	lhy-col; phyA-lhy; PhyD-lhy	2	1034902±558194	328955±304112	836330±629464	674492±528619	681998±776217	1861797±544545	553337±958409	123150±213302	700221±597137	819227±462124
AT1G65260.1	VIPP1	O80796	Membrane-associated protein VIPP1, chloroplastic (Protein VESICLE-INDUCING PROTEIN IN PLASTIDS 1)		DISRUPTION PHENOTYPE: Pale green and unable to grow photoautotrophically on soil. {ECO:0000269|PubMed:11274447}.	novel*		×			0.818361									not significant									not significant					4.1315	0.0067972	2.1677	0.034678	PhyD-PhyB	31	60555763±10549305	59576303±7117857	58100771±20779717	61903649±14359981	54274695±24112769	44823138±11880149	40020283±9074871	41985590±5751217	61252148±19368476	40344815±2605444
AT4G29830.1	VIP3	Q9SZQ5	WD repeat-containing protein VIP3 (Protein BOUQUET-1) (boq-1) (Protein SKI8 homolog) (Protein VERNALIZATION INDEPENDENCE 3) (Protein ZWERGERL) (zwg)		DISRUPTION PHENOTYPE: Early flowering, reduced plant size and defects in floral morphology in whorls 1-3, but fully fertile flowers (PubMed:12750345, PubMed:16716192). Growth defects due to extra shoot apical meristem (SAM) formation (PubMed:23134555). {ECO:0000269|PubMed:12750345, ECO:0000269|PubMed:16716192, ECO:0000269|PubMed:23134555}.	novel					0.345158									3.657	0.001	0.0068966	4.143	0.048	0.22222	2.142	0.077	0.24179	not significant					5.1146	0.0022277	2.6521	0.01618	phyA-lhy; phyC-lhy; PhyD-phyA; PhyD-phyC	3	3914191±1147999	4096893±998716	3546285±1531569	3632295±734373	3354237±1536292	6558822±1519766	3772734±2957189	1823764±1642357	2253453±1386680	4151412±1026012
AT5G15090.2	VDAC3	Q9SMX3	Mitochondrial outer membrane protein porin 3 (Protein HYPERSENSITIVE RESPONSE 2) (Athsr2) (Voltage-dependent anion-selective channel protein 3) (AtVDAC3) (VDAC-3)		DISRUPTION PHENOTYPE: No visible phenotype under normal growth conditions. {ECO:0000269|PubMed:21705391}.		×				0.179146				×					5.095	5.59e-05	0.00086	4.644	0.036	0.14694	1.44	0.228	0.38644	not significant					9.0548	5.9844e-05	4.223	0.0015612	phyA-ler; phyC-ler; phyA-lhy; phyC-lhy; PhyD-phyA; PhyD-phyC	13	70577966±21934464	76235342±14526044	65869669±20035804	90811025±4628289	59940878±19759733	103520887±22494519	38713698±1799551	37507218±9073424	71677195±17610514	72575673±9629416
AT5G67500.3	VDAC2	Q9FJX3	Mitochondrial outer membrane protein porin 2 (Voltage-dependent anion-selective channel protein 2) (AtVDAC2) (VDAC-2)		DISRUPTION PHENOTYPE: Dwarf plants with lesion mimic phenotype and increased expression of the pathogenesis-related genes PR1, PR2 and PR5. Delayed flowering, impaired development of anthers and short siliques with sterile seeds. {ECO:0000269|PubMed:21705391}.				×		0.530299				×					2.715	0.01	0.026316	7.587	0.008	0.041026	2.728	0.031	0.11923	not significant					3.8902	0.0090859	2.0416	0.041728	lhy-ler; phyA-lhy	23	59133737±3667455	64363397±12660013	58197038±21743284	51170492±12239547	59135213±12727859	102710991±6075809	67460466±12130883	47216068±15902445	59056540±14376778	77498640±17129746
AT1G64200.1	VATE3	P0CAN7	V-type proton ATPase subunit E3 (V-ATPase subunit E3) (Vacuolar H(+)-ATPase subunit E isoform 3) (Vacuolar proton pump subunit E3)			novel					0.483994			×						5.683	1.73e-05	0.00031455	0.797	0.377	0.63387	2.193	0.071	0.21515	5.5245	0.00070302	3.153	0.012283	phyB-col; PhyC-phyB; PhyD-phyB	not significant					6	1836284±684891	2307996±1496021	1259663±580785	614253±473669	1170185±1033451	1896071±1136053	398373±690002	188482±326460	275295±482263	1037870±198859
AT3G58730.1	VATD	Q9XGM1	V-type proton ATPase subunit D (V-ATPase subunit D) (Vacuolar H(+)-ATPase subunit D) (Vacuolar proton pump subunit D)			novel					0.351806									3.34	0.002	0.0072727	7.082	0.011	0.043137	5.114	0.000822	0.0090909	not significant					3.9211	0.0087511	2.0579	0.040855	phyA-col; phyA-lhy; PhyB-phyA; PhyD-phyA	14	58869763±4046558	64874340±5700094	54925811±5094490	56224319±8341298	45131260±17424285	66091979±12407628	42176665±4996173	23539311±35478735	39381862±11190950	61907664±11483718
AT5G17310.2	UGPA1	P57751	UTP--glucose-1-phosphate uridylyltransferase 1 (EC 2.7.7.9) (UDP-glucose pyrophosphorylase 1) (AtUGP1) (UDPGP 1) (UGPase 1)	2.7.7.9	DISRUPTION PHENOTYPE: Reduced number of seeds (PubMed:19366709). The double mutants upg1 and ugp2 display severe growth defects and male sterility due to the absence of callose deposition around microspores (PubMed:20435647). {ECO:0000269|PubMed:19366709, ECO:0000269|PubMed:20435647}.		×				0.606385		×				×			3.219	0.003	0.0098361	6.648	0.013	0.049057	1.769	0.138	0.27327	4.9383	0.0014686	2.8331	0.020166	phyA-Ler; PhyC-Ler; PhyC-lhy; PhyD-PhyC	not significant					15	21978371±6168089	19039320±1430007	14274900±4170250	16251391±5057026	16924005±5875018	31581582±763837	29930426±7679074	25695913±19838117	23854990±6460367	32821849±12010128
AT1G16890.2	UBC36	Q9FZ48	Ubiquitin-conjugating enzyme E2 36 (EC 2.3.2.23) (E2 ubiquitin-conjugating enzyme 36) (Ubiquitin carrier protein 36)	2.3.2.23		novel					-0.0938297		×							2.237	0.032	0.087671	0.073	0.789	0.89659	4.212	0.003	0.04	not significant					5.9199	0.00096108	3.0172	0.0089628	phyC-ler; PhyD-lhy; PhyD-phyA; PhyD-phyC	2	6104071±3417666	5894540±2016695	7250186±2311301	7274638±2965512	5023265±1869106	4340602±853511	7217982±4009845	4905611±1093557	4062730±1980626	5943034±1775442
AT3G15360.1	TRXM4	Q9SEU6	Thioredoxin M4, chloroplastic (AtTrxm4)				×	×			0.948096				×		×			2.501	0.017	0.038202	0.008	0.93	0.96327	2.562	0.04	0.12615	not significant					not significant					21	132565716±13454634	159858210±14884083	128644134±35779300	151512091±32499327	151410500±11937679	98606519±23557302	88995934±28198299	102997355±29880084	140115691±20242215	151762985±18614625
AT4G03520.1	TRXM2	Q9SEU8	Thioredoxin M2, chloroplastic (AtTrxm2)				×				0.826338									1.089	0.391	0.44686	8.752	0.005	0.026316	1.576	0.186	0.33514	not significant					not significant					13	90993561±8452441	118910726±13459279	90399709±7469757	113914644±11653358	90518501±14517789	101402374±15395681	84088231±31134317	81801032±36930008	91238507±21360745	138521162±48967355
AT1G03680.1	TRXM1	O48737	Thioredoxin M1, chloroplastic (AtTrxm1)			novel					0.920435									2.347	0.025	0.052083	8.132	0.006	0.035294	1.749	0.142	0.27767	not significant					not significant					16	101387761±26514710	140141634±12339841	99324157±12563323	140773109±15567051	102877776±17111035	96037099±16944157	71048235±44528883	81895714±47264966	113668608±25158819	189048764±51991325
AT1G45145.1	TRXH5	Q39241	Thioredoxin H5 (AtTrxh5) (Protein LOCUS OF INSENSITIVITY TO VICTORIN 1) (Thioredoxin 5) (AtTRX5)		DISRUPTION PHENOTYPE: Insensitivity to victorin phytotoxin. {ECO:0000269|PubMed:17322408}.		×				0.856285									10.169	9.49e-09	2.2889e-07	14.382	0.000433	0.010825	1.301	0.28	0.42105	8.1984	3.5893e-05	4.445	0.0019316	phyA-col; phyB-col; PhyC-col; phyA-Ler; PhyC-Ler; PhyD-phyA; PhyD-phyB; PhyD-PhyC	9.2527	5.1319e-05	4.2897	0.0014439	phyA-col; phyC-col; lhy-ler; phyA-ler; PhyB-ler; phyC-ler; PhyD-lhy; PhyD-phyA; PhyD-PhyB; PhyD-phyC	7	52096730±4082798	33923450±5983633	41630152±9560218	40396813±5338589	31625578±19357143	15728451±12759077	13983117±13321971	11898389±5758276	21117480±13935525	16970789±9410454
AT5G16400.1	TRXF2	Q9XFH9	Thioredoxin F2, chloroplastic (AtTrxf2) (Thioredoxin F1) (AtTrxf1)			novel					0.640605									2.742	0.01	0.035088	2.736	0.105	0.33846	4.121	0.004	0.038095	not significant					5.5668	0.0013789	2.8605	0.011435	phyC-col; phyC-ler; phyC-lhy; phyC-phyA; PhyD-phyC	6	6166113±1589234	4952800±2005934	5633292±3231257	4890894±1194483	7818906±2229133	4273634±1104018	3555432±4656279	6484763±3391374	7629140±2263229	9068549±3549773
AT2G04400.1	TRPC	P49572	Indole-3-glycerol phosphate synthase, chloroplastic (IGPS) (EC 4.1.1.48)	4.1.1.48			×				0.585291						×			5.927	1.08e-05	0.00030857	18.01	0.000105	0.0035	2.804	0.027	0.13846	4.3751	0.00308	2.5114	0.031752	phyA-Ler; phyB-Ler; PhyC-Ler	4.4448	0.0047097	2.327	0.027296	phyA-lhy; phyC-lhy	3	11059824±1542334	16278947±6089720	15228209±6618176	13248021±1176094	9572677±5502297	20117758±5431130	3004700±5204293	1557530±2697721	5944597±6913863	15695915±8856405
AT5G54810.1	TRPB1	P14671	Tryptophan synthase beta chain 1, chloroplastic (EC 4.2.1.20)	4.2.1.20		novel					-0.0171569									6.868	1.9e-06	3.1667e-05	1.395	0.244	0.46038	2.216	0.069	0.19178	7.3758	8.4324e-05	4.074	0.0030619	phyA-col; phyB-col; PhyC-col; PhyD-phyA	5.3983	0.0016449	2.7839	0.012954	PhyB-col; PhyB-ler; phyC-ler; PhyD-PhyB; PhyD-phyC	8	174278415±25656131	113323370±20725622	111081233±26034820	117714315±22379551	101908936±71924665	89872784±13047864	27742909±30145388	76654332±8336289	62019863±45730389	66919135±18562738
AT3G54640.1	TRPA2	Q42529	Tryptophan synthase alpha chain, chloroplastic (EC 4.2.1.20) (Indole-3-glycerol-phosphate lyase, chloroplastic) (EC 4.1.2.8) (Protein TRYPTOPHAN-REQUIRING 3)	4.1.2.8; 4.2.1.20	DISRUPTION PHENOTYPE: Compressed root wave phenotype on tilted agar surfaces. Reduced accumulation of tryptophan, but increased levels of auxin. {ECO:0000269|PubMed:11069706, ECO:0000269|PubMed:9839461}.		×	×			0.847801				×					not significant									not significant					8.6371	8.3387e-05	4.0789	0.0019164	PhyD-col; PhyD-ler; phyA-lhy; phyC-lhy; PhyD-phyA; PhyD-PhyB; PhyD-phyC	10	12105414±10741420	5884116±1805554	5192892±1789054	5689577±1934769	6333041±1862171	8293383±2208394	3949680±364490	3790645±900159	4576886±1368762	6390798±2018407
AT5G06060.1	TRNHF	Q9LHT0	Tropinone reductase homolog At5g06060 (EC 1.1.1.-)	1.1.1.-		novel					0.175171									1.283	0.268	0.35425	6.086	0.017	0.10303	4.704	0.001	0.011765	not significant					not significant					8	42377673±2888532	56517399±12747051	58268352±27329797	66099173±17601570	34851667±21047434	62583560±2739900	39171148±32140739	21144248±32537066	30332056±24362062	77736004±35495021
AT4G27070.1	TRBP2	P25269	Tryptophan synthase beta chain 2, chloroplastic (EC 4.2.1.20)	4.2.1.20			×				-0.146715		×							5.305	3.66e-05	0.00052286	0.031	0.861	0.94945	2.953	0.022	0.12222	not significant					4.0435	0.0075501	2.122	0.036987	phyC-col; phyC-ler; phyC-PhyB; PhyD-phyC	2	357534±193884	186329±112508	21783±53357	141353±44135	390214±158514	306845±366742	330261±572029	359326±622370	ND	ND
AT3G20000.1	TOM40	Q9LHE5	Mitochondrial import receptor subunit TOM40-1 (Translocase of outer membrane 40 kDa subunit homolog 1) [Cleaved into: Mitochondrial import receptor subunit TOM40-1, N-terminally processed]			novel					0.164938									3.437	0.002	0.011111	27.122	4.36e-06	0.000872	0.655	0.659	0.79398	not significant					3.8875	0.0091163	2.0402	0.041798	phyA-lhy; PhyB-lhy	5	2153336±835137	3294762±1024865	2635439±1947010	2777014±811775	1968237±865675	5000030±364944	912910±1131186	2166216±1403069	901972±540833	2105840±1141632
AT5G58070.1	TIL	Q9FGT8	Temperature-induced lipocalin-1 (AtTIL1)		DISRUPTION PHENOTYPE: Increased sensitivity to sudden drops in temperature and paraquat treatment. Dark-grown plants die shortly after transfer to light. These phenotypes are associated with an accumulation of hydrogen peroxide and other ROS, which causes an oxidative stress that leads to a reduction in hypocotyl growth and sensitivity to light (PubMed:18671872). Severe defects in basal (BT) and …		×		×	×	0.856977				×	×				2.695	0.011	0.028571	0.753	0.39	0.56115	1.212	0.319	0.42533	3.9362	0.0056135	2.2508	0.047038	phyB-Ler	not significant					18	19156193±3447808	12366960±882801	21868610±7180843	19322660±2544266	12111753±6231579	13913256±1880628	13507958±5026706	17332984±14840900	10936633±3653819	12704957±4537415
AT3G18890.1	TIC62	Q8H0U5	Protein TIC 62, chloroplastic (Translocon at the inner envelope membrane of chloroplasts 62) (AtTIC62)		DISRUPTION PHENOTYPE: No visible phenotype, but loss of membrane-bound LFNR1 or LFNR2. {ECO:0000269|PubMed:20040542, ECO:0000269|PubMed:26941088}.		×			×	0.792613									1.117	0.37	0.43529	15.126	0.000322	0.0049538	0.918	0.478	0.60503	not significant					4.9149	0.0027711	2.5573	0.018579	lhy-ler; phyC-ler	16	47415943±11804408	39969848±9063333	53718896±11650267	54022008±7385172	52013421±21042078	30804885±4790436	77150424±35988575	40615372±17768809	73659601±55222228	37481593±6306661
AT5G37720.1	THO4D	Q6NQ72	THO complex subunit 4D (ALYREF homolog 4) (AtALY4)			novel					0.613451									4.403	0.000236	0.0026222	0.013	0.911	0.95812	5.331	0.000603	0.02	not significant					not significant					4	677029237±241740966	576619535±263133862	547510121±321058137	602672655±216901482	743473069±393492200	1243894187±946964212	632061357±32164469	465774178±559959864	666771958±381139008	635147733±346411593
AT5G48230.2	THIC1	Q8S4Y1	Acetyl-CoA acetyltransferase, cytosolic 1 (EC 2.3.1.9) (Cytosolic acetoacetyl-CoA thiolase 1) (Thiolase 1) (Protein EMBRYO DEFECTIVE 1276)	2.3.1.9			×	×			0.306354									1.991	0.056	0.099115	19.543	5.96e-05	0.00149	2.332	0.057	0.15405	not significant					not significant					15	12283051±2565683	13206881±816257	18195890±7122822	17074582±5446434	13701512±2642153	25836061±2516903	11993586±4003366	28302519±9307699	14345485±3405139	22854333±2439604
AT2G29630.3	THIC	O82392	Phosphomethylpyrimidine synthase, chloroplastic (EC 4.1.99.17) (Hydroxymethylpyrimidine phosphate synthase) (HMP-P synthase) (HMP-phosphate synthase) (HMPP synthase) (Protein PYRIMIDINE REQUIRING) (Thiamine biosynthesis protein ThiC) (Protein THIAMINE C)	4.1.99.17	DISRUPTION PHENOTYPE: Albino (white leaves) and lethal under normal culture conditions, probably due to an impairment in thiamine biosynthesis. {ECO:0000269|PubMed:18048325, ECO:0000269|PubMed:18332905}.		×	×			N/A				×					2.466	0.019	0.045238	3.846	0.056	0.175	0.322	0.897	0.91066	not significant					not significant					10	1663299±1296779	3889756±1352626	1534953±1233343	5773529±1544015	3494614±2643628	4226117±1539737	6235335±2204549	8201564±6925115	3267919±2347568	4077031±1982299
AT5G54770.1	THI4	Q38814	Thiamine thiazole synthase, chloroplastic (EC 2.4.2.60) (Thiazole biosynthetic enzyme)	2.4.2.60					×		0.939004			×			×			not significant									not significant					7.0504	0.00032523	3.4878	0.0047797	phyA-col; phyA-ler; phyA-lhy; PhyB-phyA; phyC-phyA; PhyD-phyA	22	125626838±14347960	175948613±27665404	130132969±15824070	162585337±25691124	117575276±1929332	196715390±28957401	159384175±93229436	274390921±14621766	189171671±116563450	182457556±19130324
AT2G30490.1	TCMO	P92994	Trans-cinnamate 4-monooxygenase (EC 1.14.14.91) (Cinnamic acid 4-hydroxylase) (C4H) (CA4H) (Cytochrome P450 73) (Cytochrome P450C4H) (Protein REDUCED EPIDERMAL FLUORESCENCE 3)	1.14.14.91						×	0.838981		×							3.778	0.00092	0.0066667	10.81	0.002	0.023529	4.921	0.001	0.02	not significant					3.8179	0.0099247	2.0033	0.043973	phyA-lhy; PhyD-phyA	4	1153119±257035	1815116±360176	2014590±408807	1812856±144076	1012698±903093	2427240±1241994	844117±987774	378280±655200	762806±624130	1384443±660656
AT5G42850.2	TCLOT	Q9FMN4	Thioredoxin-like protein Clot (Thioredoxin Clot) (AtClot)			novel					0.119288									3.053	0.005	0.014925	5.3	0.026	0.071233	3.3	0.012	0.058537	not significant					4.0175	0.0077898	2.1085	0.037601	phyC-ler; phyC-PhyB	16	17106862±2483752	20807958±5503598	25446295±6244645	27858481±4156678	17817376±7729120	19004638±7293246	14061834±9109909	15570688±3907158	16135663±7617290	27687566±7733732
AT4G20890.1	TBB9	P29517	Tubulin beta-9 chain (Beta-9-tubulin)				×				0.146155		×							5.008	6.66e-05	0.0008325	10.004	0.003	0.1	11.333	3.7e-07	2.4667e-05	not significant					8.3718	0.0001035	3.9851	0.0022124	phyA-col; phyA-ler; phyA-lhy; PhyB-phyA; phyC-phyA; PhyD-phyA	2	768601±870891	535192±658395	454905±714988	396257±469251	870895±657535	338577±398917	ND	13248026±9197452	130052±223938	1001484±776599
AT2G29550.1	TBB7	P29515	Tubulin beta-7 chain (Beta-7-tubulin)			novel					0.639192		×							2.378	0.023	0.069697	33.899	5.34e-07	0.0001068	4.809	0.001	0.011765	not significant					6.0849	0.00081503	3.0888	0.0082	phyA-col; PhyD-col; phyA-ler; PhyD-ler; PhyB-phyA	2	5462087±468386	5241289±1936439	6449632±3233643	4839316±1073063	5318132±1716182	9443914±1157954	2246787±3553006	13406774±1004316	4511412±1950454	7467366±1087228
AT5G44340.1	TBB4	P24636	Tubulin beta-4 chain (Beta-4-tubulin)			novel					0.513501		×	×	×		×			7.75	4.11e-07	1.0275e-05	2.836	0.099	0.33	20.618	9.53e-11	1.906e-08	not significant					25.281	1.401e-08	7.8536	3.8622e-06	phyA-col; phyA-ler; phyA-lhy; PhyB-phyA; phyC-phyA; PhyD-phyA	3	6223764±1297887	4504089±1397823	4877440±2423735	5144109±852971	7163134±2652914	3840510±1563040	3905136±2397968	21927790±5850235	3464725±2138357	4184804±1890904
AT5G28750.1	TATA	Q9LKU2	Sec-independent protein translocase protein TATA, chloroplastic (Protein THYLAKOID ASSEMBLY 4) (Protein TWIN-ARGININE TRANSLOCATION A)			novel*		×			0.760964									3.232	0.003	0.015789	2.255	0.14	0.45806	2.494	0.044	0.17255	not significant					not significant					2	385374±364153	1263205±900442	968804±1046136	531900±343670	510815±788355	5887443±1136723	3029093±4324175	5075101±5527433	4932648±3865256	3164976±1812949
AT5G26830.1	TARS	O04630	Threonine--tRNA ligase, mitochondrial 1 (EC 6.1.1.3) (AtSYT1) (Threonyl-tRNA synthetase) (ThrRS)	6.1.1.3		novel					0.461614			×						2.698	0.011	0.045833	17.321	0.000137	0.00685	1.461	0.221	0.42095	not significant					not significant					4	4762223±1401715	7436768±2811554	5737696±3627414	5628553±387891	6403465±1748171	8166480±2058029	1427711±1615602	2578006±3085440	2654605±2315289	7353770±2402929
AT3G53020.1	STV1	P38666	60S ribosomal protein L24-2 (Protein SHORT VALVE 1)		DISRUPTION PHENOTYPE: Abnormal leaf patterning, with the abaxial mesophyll features appearing in the adaxial mesophyll domain. {ECO:0000269|PubMed:18305007}.		×				0.272629									3.645	0.001	0.0066667	15.625	0.000264	0.0075429	2.997	0.02	0.12121	not significant					7.0735	0.00031846	3.4969	0.0047224	lhy-ler; phyC-ler; PhyD-ler	5	21738663±5746330	17223563±3919099	21534732±4629525	26053217±5098169	13908904±7821197	10705455±3217890	21187825±7178267	18095373±7551959	17878599±5136556	17402649±4795226
AT2G42220.1	STR9	O48529	Rhodanese-like domain-containing protein 9, chloroplastic (Sulfurtransferase 9) (AtStr9)				×			×	0.583012									0.438	0.92	0.92	0.609	0.439	0.62958	5.414	0.000536	0.011911	not significant					not significant					9	23339929±3377317	28348384±3292480	21999183±3969150	21797518±1791975	23234955±1380404	24080893±831401	33990488±20494503	13785642±8364085	17593724±6813604	27780356±8298655
AT1G16460.2	STR2	Q24JL3	Thiosulfate/3-mercaptopyruvate sulfurtransferase 2 (EC 2.8.1.1) (EC 2.8.1.2) (Rhodanese homolog protein 2) (AtRDH2) (Sulfurtransferase 2) (AtStr2)	2.8.1.1; 2.8.1.2	DISRUPTION PHENOTYPE: No visible phenotype under normal growth conditions. {ECO:0000269|PubMed:21189252}.	novel					N/A			×						not significant									not significant					6.1394	0.00077225	3.1122	0.0080198	PhyD-phyA; PhyD-PhyB; PhyD-phyC	3	2831306±874917	2529412±639075	2096754±741337	2748832±341632	2381838±1441907	3454972±1947224	952167±1204170	1151129±1866382	2635380±4371536	1499319±415658
AT5G66040.1	STR16	Q39129	Thiosulfate sulfurtransferase 16, chloroplastic (EC 2.8.1.1) (Rhodanese) (Senescence-associated protein) (Sulfurtransferase 16) (AtStr16)	2.8.1.1		novel					0.886598									15.066	1.96e-11	1.3067e-09	8.279	0.006	0.06	4.881	0.001	0.011765	15.286	1.0752e-07	6.9685	3.1944e-05	Ler-col; phyA-col; phyB-col; lhy-Ler; PhyC-Ler; PhyD-Ler; phyA-lhy; phyB-lhy; PhyC-phyA; PhyD-phyA; PhyC-phyB; PhyD-phyB	8.6306	8.3827e-05	4.0766	0.0019164	lhy-col; lhy-ler; phyC-ler; phyA-lhy; PhyB-lhy; PhyD-lhy	8	22189700±3687852	17860999±4241390	9548029±1822295	9097058±2712220	23062722±3091615	38808607±3237531	8895988±3333427	9839731±65484	9370106±3246803	15265368±9542913
AT4G25210.1	STKLS	Q9SB42	GLABROUS1 enhancer-binding protein-like (Mediator-associated protein 1) (Protein GeBPL) (Storekeeper-like protein At4g25210) (Transcription factor At4g25210)				×				0.445095									3.076	0.005	0.022727	0.573	0.453	0.81071	0.681	0.64	0.78303	not significant					not significant					2	370522±320218	293430±318250	681496±464840	553253±479002	804009±650299	469200±371892	67663±72502	41133±33183	63950±95415	197944±172378
AT4G33030.1	SQD1	O48917	UDP-sulfoquinovose synthase, chloroplastic (EC 3.13.1.1) (Sulfite:UDP-glucose sulfotransferase) (Sulfolipid biosynthesis protein)	3.13.1.1			×				0.625254									3.022	0.005	0.017241	4.818	0.033	0.11579	2.184	0.072	0.18	not significant					not significant					10	3057685±1381176	4126200±856979	2294751±1613360	2926934±2074321	3258128±2098159	5306443±3948340	4929476±5612160	4979818±1915800	3845770±3520814	4654914±2295436
AT2G03680.3	SPR1	Q9SJW3	Protein SPIRAL1 (Protein NAP16kDa)		DISRUPTION PHENOTYPE: Isotropic expansion of endodermal and cortical cells in root, etiolated hypocotyl, and dark-grown influorescent stem, and induce right-handed spiral in epidermal cell files of these organs. {ECO:0000269|PubMed:11003843, ECO:0000269|PubMed:15155883}.		×				0.621169									4.725	0.00012	0.0018143	10.298	0.002	0.023529	6.44	0.00013	0.0086667	not significant					15.33	1.0518e-06	5.978	0.00010184	phyA-col; phyA-ler; phyA-lhy; PhyB-phyA; phyC-phyA; PhyD-phyA	4	3340863±664300	5166657±341030	4150816±682566	5011893±1163793	4893161±1701248	5994807±569729	5491094±1646303	16113313±4388257	5738315±3277261	5892202±1305875
AT3G02180.1	SP1L3	Q9S7P8	Protein SPIRAL1-like 3			novel					0.712836				×					3.689	0.001	0.0051282	0.388	0.536	0.72925	5.04	0.000915	0.015385	not significant					6.0355	0.00085603	3.0675	0.0084626	PhyD-col; PhyD-ler; PhyD-lhy; PhyD-PhyB; PhyD-phyC	3	1028549±392646	1187729±1050567	566103±392763	1007536±354355	1284498±1133443	852955±730567	1161695±172309	1233658±1926080	841699±734548	236751±367586
AT2G03760.1	SOT12	P52839	Cytosolic sulfotransferase 12 (AtSOT12) (EC 2.8.2.-) (Sulfotransferase 1) (AtST1)	2.8.2.-	DISRUPTION PHENOTYPE: Hypersensitivity to NaCl and ABA in seed germination, and to salicylic acid (SA) in seedling growth. {ECO:0000269|PubMed:20374532}.	novel					0.520147									not significant									6.946	0.00013447	3.8714	0.0040315	phyA-col; phyB-col; phyB-Ler; PhyD-phyA; PhyD-phyB	not significant					4	7201108±1074630	4898680±387973	6633828±1790133	6992344±1408798	4957707±3351570	5066072±2790853	2236383±1251162	11424010±14335773	2801279±2046715	4218979±731557
AT3G10920.1	SODM1	O81235	Superoxide dismutase [Mn] 1, mitochondrial (EC 1.15.1.1) (Protein MANGANESE SUPEROXIDE DISMUTASE 1) (AtMSD1) (Protein MATERNAL EFFECT EMBRYO ARREST 33)	1.15.1.1			×		×		0.0525356				×	×	×			2.307	0.027	0.054	6.341	0.015	0.065217	4.01	0.004	0.042105	not significant					not significant					17	58396224±13785371	45440408±4184520	42543476±10449570	54491306±7042944	76375043±30211946	71444211±6782108	36261602±9988587	74975072±18791190	50710149±7859547	56436260±13577330
AT4G25100.2	SODF1	P21276	Superoxide dismutase [Fe] 1, chloroplastic (EC 1.15.1.1) (Protein FE SUPEROXIDE DISMUTASE 1) (FeSOD)	1.15.1.1			×	×			0.833517					×	×			6.025	8.99e-06	9.9889e-05	33.838	5.44e-07	0.0001088	5.167	0.000763	0.0090909	not significant					not significant					13	46104449±5794603	80218040±3720857	54762707±12993497	61815935±8728516	50957777±24305402	74487379±20192889	56426813±14334027	53244964±19035005	38132629±13767374	81353567±27801589
AT5G18100.1	SODC3	Q9FK60	Superoxide dismutase [Cu-Zn] 3 (EC 1.15.1.1) (Copper/zinc superoxide dismutase 3)	1.15.1.1		novel					-0.180903					×				11.618	1.28e-09	1.28e-07	3.19	0.081	0.29455	5.88	0.000279	0.006975	7.481	7.5389e-05	4.1227	0.002908	Ler-col; phyA-col; PhyD-Ler; PhyD-phyA	9.001	6.2422e-05	4.2047	0.001593	lhy-col; lhy-ler; PhyD-ler; phyA-lhy; PhyB-lhy; PhyD-phyA	3	3353699±534213	1841298±556087	1190114±775275	1304878±441546	1982340±1490954	5971302±747789	675297±673420	726817±644646	2044340±772620	2038771±1378664
AT2G28190.1	SODC2	O78310	Superoxide dismutase [Cu-Zn] 2, chloroplastic (EC 1.15.1.1) (Copper/zinc superoxide dismutase 2)	1.15.1.1	DISRUPTION PHENOTYPE: Growth retardation (e.g. delayed flowering) and abnormal chloroplasts (e.g. less organized with fewer stacks). This phenotype is reversed under very low light conditions. Enhanced tolerance to oxidative stress. {ECO:0000269|PubMed:12885779}.					×	0.701107						×			13.15	1.82e-10	3.64e-08	4.735	0.035	0.18919	2.903	0.023	0.12778	not significant					not significant					5	6573032±2213607	2895478±1060401	5016600±1953280	2189284±1137990	5401963±3564544	23804126±15703866	2243873±922441	5155971±1761540	8458487±3666698	9895358±4751704
AT1G08830.1	SODC1	P24704	Superoxide dismutase [Cu-Zn] 1 (EC 1.15.1.1) (Copper/zinc superoxide dismutase 1)	1.15.1.1		novel					0.736855					×				10.239	8.58e-09	5.72e-07	23.196	1.62e-05	0.00162	7.212	4.68e-05	0.001872	not significant					11.309	1.1695e-05	4.932	0.00051311	lhy-col; PhyD-col; lhy-ler; PhyD-ler; phyA-lhy; PhyB-lhy; PhyD-phyA; PhyD-PhyB; PhyD-phyC	2	6265556±3127084	5325457±1164581	5142653±2890030	1831051±627456	4592627±387842	19065921±5431429	2757366±2073048	1028331±906709	5676752±2207043	8487457±1240024
AT4G22380.1	SNU13						×				N/A				×					5.24	4.17e-05	0.00052125	6.513	0.014	0.12174	1.902	0.112	0.28718	not significant					7.7609	0.00017314	3.7616	0.0030634	lhy-col; phyC-col; lhy-ler; phyA-ler; PhyB-ler; phyC-ler	6	7396808±1957167	9304281±836243	9629515±2203877	11341243±1257753	8140768±2219140	4076810±1794776	6809785±1195360	3963352±1208006	9354267±2799990	6683190±2595148
AT1G20580.1	SMD3B	Q9LM92	Small nuclear ribonucleoprotein SmD3b (SmD3-b) (snRNP core protein D3-b)		DISRUPTION PHENOTYPE: Pleiotropic phenotypes of delayed flowering time and seed production, reduced root growth, partially defective leaf venation, abnormal numbers of trichome branches and changed numbers of floral organs. The double mutants smd3-a and smd3-b display embryonic lethality. {ECO:0000269|PubMed:21421416}.	novel					N/A									2.638	0.013	0.044828	0.879	0.353	0.64364	2.581	0.039	0.16957	5.9449	0.00042301	3.3737	0.0087493	lhy-Ler; phyA-lhy; PhyC-lhy; phyB-phyA; PhyC-phyB	not significant					3	10570474±1621745	10531543±614550	11897870±2153880	10217495±2083123	4799044±2779244	5503658±1069165	14567976±5020566	6620594±5907476	7596954±2877081	12111170±3311030
AT2G13360.1	SGAT	Q56YA5	Serine--glyoxylate aminotransferase (EC 2.6.1.45) (Alanine--glyoxylate aminotransferase) (AGT) (EC 2.6.1.44) (Asparagine aminotransferase) (EC 2.6.1.-) (Serine--pyruvate aminotransferase) (EC 2.6.1.51)	2.6.1.-; 2.6.1.44; 2.6.1.45; 2.6.1.51	DISRUPTION PHENOTYPE: No visible phenotype under normal growth conditions. {ECO:0000269|PubMed:24505423}.	novel*		×			0.932614				×		×			1.997	0.056	0.096552	9.773	0.003	0.021429	2.987	0.02	0.097561	not significant					not significant					21	13739043±2558778	13107469±1636924	16529541±9653856	13960338±3132176	12027449±3927551	26229294±6446615	15855753±6141849	38098135±20540690	10636567±3755056	18558560±3277304
AT5G64270.1	SF3B1					novel					0.235653									5.338	3.43e-05	0.00052286	5.846	0.02	0.21053	3.338	0.012	0.08125	9.0052	1.6254e-05	4.7891	0.0011547	lhy-Ler; phyB-Ler; PhyC-Ler; PhyD-lhy; PhyD-phyB; PhyD-PhyC	not significant					2	4076167±764990	4428393±1024576	5050025±1034274	5191345±1216288	1932768±2043692	1334337±1662722	4354399±1038920	2452290±3536501	1786683±1186474	2726318±1466831
AT3G29250.2	SDR4	F4J2Z7	Short-chain dehydrogenase reductase 4 (AtSDR4) (EC 1.1.1.-)	1.1.1.-		novel*		×			0.850713									2.113	0.043	0.10617	20.526	4.17e-05	0.002048	1.038	0.407	0.56528	not significant					not significant					6	1087016±738256	1360174±614757	1115651±1710217	2666424±605755	1539961±1495463	5919979±2080436	1577782±1944811	4971178±1487890	714527±583745	3719674±3031079
AT3G61220.1	SDR1	Q9M2E2	(+)-neomenthol dehydrogenase (EC 1.1.1.-) (EC 1.1.1.208) (Menthone:neomenthol reductase) (Short-chain dehydrogenase/reductase 1) (AtSDR1)	1.1.1.-; 1.1.1.208		novel					0.529066									7.088	1.28e-06	2.56e-05	7.262	0.01	0.040816	0.818	0.543	0.6622	5.122	0.0011616	2.9349	0.017255	phyA-col; phyB-col; PhyD-phyA; PhyD-phyB	6.8461	0.00039256	3.4061	0.0054528	phyA-col; lhy-ler; phyA-lhy; PhyB-lhy; phyC-lhy; PhyD-phyA; PhyD-PhyB	16	32873994±4299935	38300326±10928236	22387796±5349049	24629112±7113606	25267129±5861491	44549941±4556513	14921818±7783288	14690207±4396776	17336776±7448662	21829053±4016779
AT2G25110.1	SDF2	Q93ZE8	Stromal cell-derived factor 2-like protein (AtSDF2) (SDF2-like protein)		DISRUPTION PHENOTYPE: No visible phenotype under normal growth conditions, but mutant plants are insensitive to seedling growth inhibition in response to the pathogen-associated molecular pattern (PAMP) elf18 and show increased susceptibility to phytopathogenic bacteria. {ECO:0000269|PubMed:19763086}.		×				-0.0951993				×					4.24	0.000334	0.00334	2.365	0.131	0.33165	1.027	0.413	0.58732	not significant					5.795	0.0010906	2.9623	0.0097295	phyA-ler; PhyB-ler; phyC-ler	4	4171438±1481588	8071222±2269049	6639601±4079283	12719152±5684203	5801941±4024294	6478020±1743537	4370169±634900	2369453±3403073	2275448±1640521	3857188±2340725
AT2G35780.1	SCP26	Q9ZQQ0	Serine carboxypeptidase-like 26 (EC 3.4.16.-)	3.4.16.-		novel					0.258869									not significant									4.857	0.0016309	2.7876	0.021933	PhyD-phyB; PhyD-PhyC	not significant					3	1914431±808677	1421384±727624	1382425±1052581	1231238±674867	1663279±690859	372741±284418	707516±189264	1376711±2384533	717130±660101	481102±357282
AT5G42890.1	SCP2	Q9FMN0	Sterol carrier protein 2 (AtSCP2)		DISRUPTION PHENOTYPE: Altered seed morphology and delayed seed germination as well as inhibited root elongation in the dark; an exogenous carbon source is required to recover from the delayed seedling establishment. Reduced levels of glutamine, pyroglutamic acid, aspartate, beta-alanine, fumaric acid, glyceraldehyde and ribose, but increased accumulation of serine, glycine, asparagine, 3-cyanoala…		×				0.738403				×					4.132	0.000422	0.00422	7.905	0.007	0.093333	3.381	0.011	0.091667	not significant					not significant					5	16248574±5250693	16798852±3749304	15940414±3824512	17936467±3646035	17582353±3806546	23459071±7052305	8187915±6179437	10015854±2556236	12763608±4324479	20964228±2867184
AT3G63460.1	SC31B	Q8L611	Protein transport protein SEC31 homolog B (SEC31-like protein B)			novel					0.56359		×							2.602	0.014	0.042424	0.111	0.74	0.85549	3.323	0.012	0.059091	8.9449	1.7219e-05	4.764	0.0011966	phyA-col; PhyC-col; phyA-Ler; PhyC-Ler; phyA-lhy; PhyC-lhy; phyB-phyA; PhyD-phyA; PhyC-phyB; PhyD-PhyC	not significant					7	1013548±671192	4664508±4777501	3399356±3219771	3925323±5371593	1046286±1159190	846037±579129	11361836±6991989	7487659±9829002	2710398±3244189	4257014±5114602
AT4G39460.3	SAMC1	Q94AG6	S-adenosylmethionine carrier 1, chloroplastic/mitochondrial (S-adenosylmethionine transporter 1) (AtSAMT1)		DISRUPTION PHENOTYPE: Severely growth-retarded phenotype and reduced chlorophyll and plastoquinone contents. Unable to germinate when homozygous. {ECO:0000269|PubMed:16950860, ECO:0000269|PubMed:17098813}.	novel					0.408891									5.412	2.95e-05	0.00045286	0.665	0.419	0.65984	15.684	5.36e-09	1.072e-06	not significant					4.47	0.0045748	2.3396	0.026894	phyC-col; phyC-lhy; phyC-phyA; phyC-PhyB; PhyD-phyC	6	157796±123957	14573±14157	27502±43015	418217±376500	343567±428068	132163±251692	474014±484728	23528±40751	14043±19406	13327±23655
AT3G23810.1	SAHH2	Q9LK36	Adenosylhomocysteinase 2 (AdoHcyase 2) (EC 3.3.1.1) (S-adenosyl-L-homocysteine hydrolase 1) (SAH hydrolase 2)	3.3.1.1						×	0.53156			×						2.274	0.029	0.075325	10.315	0.002	0.025	1.592	0.181	0.38925	not significant					not significant					6	4193472±1021328	6830536±2596604	5199346±3212412	3732771±1148870	4895299±2232501	10592385±4406655	4756194±4090159	3426677±4733045	4112161±3044470	7446018±2081468
AT4G13940.1	SAHH1	O23255	Adenosylhomocysteinase 1 (AdoHcyase 1) (EC 3.3.1.1) (Protein EMBRYO DEFECTIVE 1395) (Protein HOMOLOGY-DEPENDENT GENE SILENCING 1) (S-adenosyl-L-homocysteine hydrolase 1) (SAH hydrolase 1)	3.3.1.1	DISRUPTION PHENOTYPE: Embryo defective arrested at the globular stage (PubMed:15266054). Null mutations are homozygous lethal (PubMed:15266054). {ECO:0000269|PubMed:15266054}.	novel*		×			0.283566				×		×			4.451	0.000213	0.0013935	25.039	8.68e-06	0.00057867	5.194	0.000734	0.013333	not significant					not significant					19	94747191±25213770	119906954±15068455	96007138±30108208	100605941±8999651	101481376±30603340	134594575±5046883	127596232±6494188	132721651±51134580	78412588±14170615	132017637±30339312
AT5G04280.1	RZ1C	Q8RWN5	Glycine-rich RNA-binding protein RZ1C (AtRZ-1C)		DISRUPTION PHENOTYPE: No visible phenotype under normal growth conditions. {ECO:0000269|PubMed:20850334}.	novel					0.415433		×							5.955	1.03e-05	0.000103	2.12	0.152	0.27636	5.461	0.000501	0.0090909	not significant					6.4385	0.00057705	3.2388	0.0068332	phyC-col; phyC-ler; phyA-lhy; phyC-lhy; PhyD-phyC	13	8580569±987766	9024646±692765	8241965±2750517	8169302±591855	7539120±777595	11354085±3899842	5067784±2032411	4852651±1671458	6459441±1781385	7563419±2633321
AT2G30260.1	RU2B1	O22922	U2 small nuclear ribonucleoprotein B'' (U2 snRNP B'')			novel					0.35715									2.601	0.014	0.046667	0.078	0.782	0.88864	3.05	0.018	0.092308	not significant					not significant					2	1043086±608253	1296797±152368	1816057±1135311	225097±260807	978810±676463	1799713±794407	1003331±997838	ND	68161±180338	923327±1176561
AT4G31580.1	RSZ22	O81126	Serine/arginine-rich splicing factor RSZ22 (RS-containing zinc finger protein 22) (At-RSZ22) (At-RSZp22) (AtRSZ22)			novel					0.246186		×							3.225	0.003	0.015385	15.081	0.000328	0.0093714	2.136	0.078	0.27241	not significant					8.3847	0.00010241	3.9897	0.0022034	phyA-ler; PhyB-ler; phyC-ler; PhyD-lhy; PhyD-phyA; PhyD-PhyB; PhyD-phyC	4	14965691±3579502	9333720±4108458	9673476±8244135	11570118±4105049	23832235±12480760	5207162±2064851	5649506±4915055	2379214±3209794	10420442±5247998	4269669±1636275
AT4G29040.1	RPT2a	Q9SZD4	26S proteasome regulatory subunit 4 homolog A (26S proteasome AAA-ATPase subunit RPT2a) (26S proteasome subunit 4 homolog A) (Protein HALTED ROOT) (Regulatory particle triple-A ATPase subunit 2a)		DISRUPTION PHENOTYPE: Displays disruption of cellular organization in the postembryonic root and shoot apical meristems. Leads to decreased 26SP accumulation, resulting in reduced rates of Ub-dependent proteolysis. Shows hypersensitivity to heat shock and increased oxidative stress tolerance. Displays enlarged leaves, stems, flowers, fruits, seeds and embryos, caused by increased cell size and sh…		×				0.0728158		×	×						2.551	0.015	0.036585	10.482	0.002	0.016	6.701	9.16e-05	0.004695	not significant					6.6828	0.00045734	3.3398	0.0059041	phyA-col; phyA-ler; phyA-lhy; PhyB-phyA; phyC-phyA; PhyD-phyA	18	26080661±5190041	24865414±1305891	23764200±2032240	25504294±3066754	19782875±7287817	24703977±4635706	20300682±5545200	45550166±12042208	21181355±4395753	25245919±5063287
AT3G01800.1	RP-S7						×				0.494592									2.947	0.006	0.02449	8.828	0.005	0.066667	3.71	0.007	0.045161	not significant					3.8802	0.0091973	2.0363	0.041935	lhy-col; phyA-lhy; phyC-lhy; PhyD-lhy	2	ND	20731±41461	67509±81218	26702±53404	ND	236467±183218	ND	ND	46365±87595	127499±112308
AT4G31700.1	RPS6	O48549	40S ribosomal protein S6-1				×				0.208672									1.299	0.259	0.34533	9.516	0.003	0.0375	1.003	0.427	0.58095	not significant					not significant					8	8379697±3355364	6418807±882543	12141386±8322672	7156088±4163533	8172660±1075694	3094828±3852595	8209926±1982715	7987005±10976869	9125902±5490540	3357645±2983340
AT4G29390.1	RP-S30e	P49689	40S ribosomal protein S30				×				N/A		×							1.485	0.176	0.27937	10.801	0.002	0.05	5.457	0.000505	0.014429	not significant					not significant					5	29042059±2531966	32053773±10706634	30078734±6628227	20578310±2619409	16691136±5053177	41397277±14003042	21843402±15668301	40280188±14859169	20245944±12669342	33954626±12976429
AT2G40510.1	RP-S26e	Q8LPJ7	40S ribosomal protein S26-2			novel					-0.145667									3.442	0.002	0.011111	15.364	0.000293	0.0093714	8.539	8.86e-06	0.001772	not significant					not significant					4	8417432±2404173	8982951±4576113	5965025±4064022	8135312±2130154	8023206±2953703	22297272±1975322	10455619±4531091	14442001±4939054	8090537±3805208	12435866±2781090
AT3G04920.1	RP-S24e	Q9SS17	40S ribosomal protein S24-1			novel					0.350964									1.078	0.398	0.5038	4.72	0.035	0.14583	4.98	0.000999	0.02	not significant					4.2443	0.0059482	2.2256	0.03184	phyA-ler; PhyD-phyA	4	5982499±1869235	5439617±2291577	4603106±1510778	4202720±1576579	2912249±1972140	10957015±4935868	5769604±2864619	12570273±2423205	6134769±2878891	8231133±2396445
AT5G28060.1	RP-S24e	Q8LC83	40S ribosomal protein S24-2			novel					-0.0695845		×							not significant									not significant					19.478	1.3978e-07	6.8546	1.8406e-05	phyA-col; phyA-ler; phyA-lhy; PhyB-phyA; phyC-phyA; PhyD-phyA	6	26473935±7102585	29760970±14732774	28855813±11964712	24769843±3582639	18385319±4523868	33612861±5549437	24359558±9611674	116769321±30623848	63655635±112035612	33992294±10415288
AT5G02960.1	RP-S23e	P49201	40S ribosomal protein S23-2 (S12)			novel					N/A		×							2.864	0.007	0.019718	23.739	1.35e-05	0.000675	2.403	0.051	0.15	not significant					not significant					17	9530346±2465948	12891797±4366729	8707511±6731467	11398191±2389141	9040478±2112955	27760084±5270622	11738843±3856995	52044203±49425549	10614580±3634474	25157463±13133232
AT2G04390.1	RP-S17e	P49205	40S ribosomal protein S17-1			novel					0.0502207		×							1.17	0.335	0.39645	26.598	5.17e-06	0.0002585	5.359	0.000579	0.0090909	not significant					not significant					15	103251558±12721238	152394003±39369857	123450100±37891677	134534099±10090049	101447913±37379776	146272818±26792257	117680548±17094409	185388505±31861326	103466903±37736380	166670627±21030044
AT5G18380.1	RP-S16e	Q42340	40S ribosomal protein S16-3			novel					-0.128081									1.005	0.453	0.58452	11.031	0.002	0.044444	1.122	0.362	0.55692	not significant					not significant					3	18123385±3566088	22451856±4279407	22029846±4390844	21600446±1734206	18458812±5825422	31900460±2034466	23465730±5316747	25202789±27003469	15618653±8112481	25639371±5832358
ATCG01120.1	RP-S15	P56805	30S ribosomal protein S15, chloroplastic			novel					-0.543889									not significant									not significant					8.6055	8.5539e-05	4.0678	0.0019326	phyA-col; phyA-ler; phyA-lhy; PhyB-phyA; phyC-phyA; PhyD-phyA	6	5166485±2293324	4715982±1246738	5308281±3704432	7077259±1106960	3840085±1537781	7455694±2753993	7303194±3643807	21799519±5908630	11107773±12162553	6639342±2558400
AT5G23740.1	RPS11-BETA	P42733	40S ribosomal protein S11-3				×				0.462731									not significant									not significant					5.4978	0.0014817	2.8292	0.011926	PhyB-ler; phyC-ler	6	5548157±1704638	4641258±1856332	7306529±4293678	8250975±541320	4237083±3553312	6395788±1724462	3725590±246284	4323285±3453404	5720759±2048650	3086544±1279411
AT5G41520.1	RPS10B	Q9FFS8	40S ribosomal protein S10-2			novel					0.419515									2.729	0.01	0.027778	1.181	0.283	0.47167	2.983	0.021	0.089362	not significant					6.1964	0.00073009	3.1366	0.0077871	phyA-col; phyC-col; phyA-ler; phyC-ler; PhyD-phyA; PhyD-phyC	12	12837177±1982127	19338669±1928170	16816314±2959179	18470369±5494137	13402587±8542745	14865983±1141845	15456435±7520075	7721476±8374391	10693745±5440042	13810448±3293617
AT2G27720.1	RP-LP2	P51407	60S acidic ribosomal protein P2-1			novel					0.624734			×						3.488	0.002	0.011111	0.31	0.58	0.78912	2.86	0.025	0.14286	not significant					not significant					4	4207233±2862029	1041207±440783	1215594±695014	3278247±1781523	4090516±2785572	8889812±6397102	5938277±4713010	25021478±28358156	11341052±11220876	7877329±6217002
AT5G47700.1	RP-LP1	Q8LEQ0	60S acidic ribosomal protein P1-3			novel					0.468988									not significant									not significant					6.3974	0.00060034	3.2216	0.0069835	phyA-col; phyA-ler; phyA-lhy; PhyB-phyA; PhyD-phyA	2	2740822±1678582	2156903±1075719	1804125±1602012	2946157±2247937	5586682±3229318	2280961±655474	3650649±3426107	8084222±3261924	4206474±1700031	1950488±1193032
AT4G36130.1	RP-L8e	Q42064	60S ribosomal protein L8-3			novel					0.43395									2.663	0.012	0.048	4.676	0.036	0.19487	0.66	0.655	0.76279	not significant					not significant					3	963836±947386	1370134±910663	2685707±1368979	1693426±1110644	1436581±1179886	2612382±483684	5019365±4578599	7543470±5372024	929432±731217	3647945±2501591
AT2G44120.1	RP-L7e	P60039	60S ribosomal protein L7-3			novel					0.160386									9.366	3.11e-08	6.22e-07	1.342	0.253	0.46364	2.285	0.062	0.19077	7.4916	7.4544e-05	4.1276	0.002908	phyA-col; phyA-Ler; phyB-Ler; PhyC-Ler; PhyD-phyA; PhyD-phyB; PhyD-PhyC	10.163	2.5991e-05	4.5852	0.00091025	lhy-col; phyA-col; phyC-col; lhy-ler; phyA-ler; PhyB-ler; phyC-ler; PhyB-phyA	7	41128390±7643347	42058686±14443082	56389980±18425934	50699707±3686028	40632364±6576026	17929076±2840152	7551985±11386099	6839564±6419096	24683447±18816281	29427900±12883813
AT1G18540.1	RP-L6e	Q9FZ76	60S ribosomal protein L6-1				×				0.507064				×					2.939	0.006	0.019672	0.294	0.59	0.73497	2.518	0.043	0.13438	not significant					not significant					8	12289078±1891781	12035799±1792779	10564479±4074500	10739032±1325145	7642485±4834935	6123340±4412258	7995711±3060680	14969564±7618456	7477508±2389565	5594287±1244617
AT4G31985.1	RP-L39e	P51424	60S ribosomal protein L39-1				×				N/A									not significant									not significant					5.3022	0.0018213	2.7396	0.013815	phyA-col; phyA-ler; phyA-lhy; PhyB-phyA; phyC-phyA; PhyD-phyA	6	8120965±1620574	9809969±4573443	8936426±3441705	8664257±2394633	5186800±2681331	8173340±1678168	12328990±11387056	23400300±9523955	8410789±5378595	9758212±3097911
AT3G60245.1	RP-L37Ae	Q8RXU5	60S ribosomal protein L37a-2			novel					N/A									0.921	0.522	0.59318	21.686	2.75e-05	0.00539	1.494	0.21	0.32061	not significant					not significant					9	13730512±7796609	16396535±3928981	8565311±6147745	14081461±2239479	13675297±3677705	27184218±6820670	11498918±6055673	35384920±20316252	6628784±2678122	27821349±9808051
AT3G53740.4	RP-L36e	Q9M352	60S ribosomal protein L36-2			novel					N/A									1.197	0.318	0.45429	0.182	0.672	0.82454	4.605	0.002	0.02	not significant					4.5826	0.0040214	2.3956	0.02447	phyA-ler; phyC-lhy; PhyB-phyA; phyC-phyA	2	32330306±7565577	28868049±8864489	32497760±14844980	24908698±4486424	21943175±5646985	38707890±5232734	24260100±7335438	52769527±28042522	26065306±12342227	26181153±5362559
AT3G09500.1	RP-L35e	Q9SF53	60S ribosomal protein L35-1			novel					0.087037									1.387	0.216	0.29589	9.24	0.004	0.047059	3.827	0.006	0.03871	not significant					not significant					7	18711778±3542046	19848211±3079033	17073749±3565269	28586728±2246365	11336941±3951077	22533789±5146988	14167041±4909462	29369150±19773681	9866445±3498374	22879994±4044011
AT5G46430.1	RP-L32e	Q9FHG2	60S ribosomal protein L32-2			novel					0.289722		×							3.401	0.002	0.011111	7.625	0.008	0.094737	2.021	0.093	0.29524	5.4039	0.00081578	3.0884	0.013397	phyB-col; phyB-Ler; PhyD-phyB	not significant					5	39455284±2307814	45075770±5021474	40620314±6907803	40498182±6687288	36175210±11942109	41136141±4837122	35173948±4384027	41796711±24112404	24702379±8362290	40806171±5933998
AT4G26230.1	RP-L31e	Q9STR1	60S ribosomal protein L31-2			novel					N/A									8.519	1.16e-07	3.8667e-06	5.41	0.024	0.15484	14.543	1.52e-08	1.0133e-06	not significant					26.688	8.5866e-09	8.0662	3.839e-06	phyA-col; phyA-ler; phyA-lhy; PhyB-phyA; phyC-phyA; PhyD-phyA; PhyD-phyC	3	33869994±3583382	31161372±4798785	32739402±8063471	38379788±7149863	32779542±19319641	31253106±6051313	33071026±8437404	97141657±15784285	31166308±6897811	28033514±4517240
AT5G56710.1	RP-L31e	P51420	60S ribosomal protein L31-3				×				N/A									9.607	2.17e-08	8.68e-07	27.977	3.31e-06	0.000662	16.7	2.21e-09	2.21e-07	not significant					19.566	1.3446e-07	6.8714	1.8406e-05	phyA-col; phyA-ler; phyA-lhy; PhyB-phyA; phyC-phyA; PhyD-phyA	3	916659±226765	965357±223686	1028101±328532	1054288±105838	553596±645328	1758773±1199519	643397±810552	6500456±1955971	411245±468349	745593±460853
AT3G06700.2	RP-L29e	Q9M7X7	60S ribosomal protein L29-1				×				N/A									not significant									not significant					5.4462	0.001564	2.8058	0.012466	phyC-lhy; PhyD-PhyB; PhyD-phyC	6	3496829±771438	5217699±1504014	5974354±2576900	5540830±904951	3679122±1102821	7476269±1253089	2916393±1126423	5725916±7122355	10186501±15428132	3597515±988304
AT3G55280.2	RPL23AB	Q9M3C3	60S ribosomal protein L23a-2				×				0.436626									2.238	0.032	0.060377	10.07	0.003	0.021429	3.654	0.007	0.058333	not significant					not significant					22	98906251±10680623	114151486±19796091	114075678±21992543	108579568±21838493	65812416±27882871	104513281±30576746	109843104±56882670	147683167±51696846	63024004±28956975	112884631±29240836
AT5G27850.1	RP-L18e	Q940B0	60S ribosomal protein L18-3				×				0.292919									1.417	0.203	0.35929	0.017	0.897	0.95936	4.339	0.003	0.0375	not significant					not significant					2	3694729±1866059	2036005±679423	4383370±1321673	3006699±901188	4294127±1913465	6713629±3858348	3743025±885817	3110954±1669760	3490586±2670398	5154338±4024177
AT1G27400.1	RP-L17e	Q93VI3	60S ribosomal protein L17-1						×		0.0858324									2.793	0.009	0.032727	1.863	0.179	0.46494	1.812	0.129	0.30353	not significant					not significant					3	7477776±2712523	7027669±2498557	10337675±3601826	9558460±2746186	5586127±3544180	2732633±1124799	8928277±3380005	6495828±7500422	3644992±4067069	5999304±2902323
AT2G42740.1	RPL16A	P42795	60S ribosomal protein L11-1 (L16A)				×				N/A				×					0.54	0.853	0.87938	9.798	0.003	0.028571	0.451	0.81	0.83938	not significant					not significant					12	18174910±3879713	21532296±3554130	21616508±11882623	20303977±5968034	21316354±11426426	28858653±5255840	21164210±5179254	30983231±29673732	17036482±8981100	29472483±5091843
AT4G27000.1	RP45C	Q93W34	Polyadenylate-binding protein RBP45C (Poly(A)-binding protein RBP45C) (RNA-binding protein 45C) (AtRBP45C)				×				0.216952									10.966	3.09e-09	2.06e-07	1.379	0.246	0.41695	11.128	4.61e-07	4.61e-05	4.627	0.0022024	2.6571	0.026856	phyB-phyA; PhyD-phyB	14.355	1.7971e-06	5.7454	0.00014429	phyA-col; phyA-ler; phyA-lhy; PhyB-phyA; phyC-phyA; PhyD-phyA	10	10085216±1051218	7453763±1861820	9189701±2318160	11215642±1439555	10045135±962683	6309392±345086	13548880±3757646	36997008±16745598	6463770±2606353	5907921±1159671
AT1G63000.1	RMLCD	Q9LQ04	Bifunctional dTDP-4-dehydrorhamnose 3,5-epimerase/dTDP-4-dehydrorhamnose reductase (EC 1.1.1.133) (EC 5.1.3.13) (dTDP-L-rhamnose synthase)	1.1.1.133; 5.1.3.13			×				0.71752		×				×			2.463	0.019	0.041758	2.009	0.163	0.33673	3.577	0.008	0.059259	not significant					7.9836	0.00014313	3.8443	0.0027723	lhy-col; phyA-col; phyC-lhy; PhyD-lhy; phyC-phyA; phyC-PhyB	20	46794173±10910605	39190663±7558423	46981563±6403621	45399568±1880344	40691774±11029545	62170913±6640038	44400510±10337744	60636435±15216235	44506218±10056061	50229422±6924307
AT2G22450.1	RIBA2	Q6NLQ7	Monofunctional riboflavin biosynthesis protein RIBA 2, chloroplastic [Includes: 3,4-dihydroxy-2-butanone 4-phosphate synthase (DHBP synthase) (EC 4.1.99.12); Inactive GTP cyclohydrolase-2 (GTP cyclohydrolase II)]	4.1.99.12			×				-0.0527311								×	not significant									3.934	0.0056309	2.2494	0.047063	PhyD-phyA	not significant					2	410102±253772	378746±110145	295443±33568	322812±131250	432740±294391	357338±300838	ND	424206±96193	185982±247293	420710±400776
AT3G01540.2	RH14	Q8H136	DEAD-box ATP-dependent RNA helicase 14 (EC 3.6.4.13)	3.6.4.13			×				-0.0370061									3.555	0.002	0.011111	11.016	0.002	0.023529	0.753	0.588	0.73043	19.34	8.8459e-09	8.0533	4.3175e-06	Ler-col; PhyC-col; lhy-Ler; phyA-Ler; phyB-Ler; PhyC-Ler; PhyD-Ler; PhyC-phyB; PhyD-PhyC	not significant					4	192052±105046	903434±528493	1808197±594847	185784±19407	178351±139920	496868±993736	293077±507624	927866±1607110	85359±158671	1310234±1188535
AT4G16830.1	RGGA	O23523	RGG repeats nuclear RNA binding protein A (AtRGGA)		DISRUPTION PHENOTYPE: Larger rosettes and delayed flowering in long days (16 h of light/8 h of darkness). Higher sensitivity to salt (NaCl). Hypersensitivity to the presence of abscisic acid (ABA). {ECO:0000269|PubMed:25783413}.		×				0.388837									3.807	0.000862	0.00431	2.913	0.095	0.27536	1.467	0.219	0.36364	not significant					3.8809	0.00919	2.0367	0.041935	lhy-col; PhyD-col	7	1484903±710297	1119129±1229187	1748756±2367494	2115346±1853039	3374104±3029545	5563727±2348511	56998±51638	2378665±2328602	1843262±1538266	2407427±1896126
AT5G20250.4	RFS6	Q8RX87	Probable galactinol--sucrose galactosyltransferase 6 (EC 2.4.1.82) (Protein DARK INDUCIBLE 10) (Raffinose synthase 6)	2.4.1.82			×		×		0.683683		×							1.732	0.102	0.18053	1.514	0.225	0.44554	4.269	0.003	0.04	not significant					not significant					4	314876±295484	182830±365661	109848±172133	202274±404547	369452±340441	519429±585535	83460±144556	1415313±668250	86029±147040	299658±314300
AT1G01320.1	REC1	F4HS99	Protein REDUCED CHLOROPLAST COVERAGE 1		DISRUPTION PHENOTYPE: Reduced proportion of the cellular volume devoted to chloroplasts leading to an abnormal chloroplasts distributions (PubMed:26862170). Inhibited far-red block of seedlings greening associated with reduced levels of chlorophyll and chlorophyll a/b-binding proteins of photosystem II (e.g. Lhcb1.2) (PubMed:26862170). Lower levels of chlorophyll, especially in plants lacking REC…	novel					0.783866									3.068	0.005	0.02	11.489	0.001	0.014286	1.431	0.231	0.43448	not significant					6.4786	0.00055524	3.2555	0.0066589	phyA-lhy; PhyD-phyA; PhyD-PhyB; PhyD-phyC	5	2338747±1378245	1077789±297122	1489288±753809	1435889±167723	1919163±832262	1485543±506654	623648±632385	389434±674519	1963362±699907	952676±357803
AT5G25610.1	RD22	Q08298	BURP domain protein RD22 (Dehydration-responsive protein RD22)		DISRUPTION PHENOTYPE: Enhanced drought tolerance. {ECO:0000269|PubMed:25333723}.		×				0.828527									2.555	0.015	0.052632	6.928	0.012	0.12	4.086	0.004	0.044444	not significant					4.1305	0.006805	2.1672	0.034678	PhyB-ler; PhyB-phyA; phyC-PhyB	3	1941816±570704	768310±73109	1851858±1018068	271931±314434	1667158±1127294	460780±455055	598776±500298	197021±341251	553082±667561	1063123±567894
AT4G37000.1	RCCR	Q8LDU4	Red chlorophyll catabolite reductase, chloroplastic (AtRCCR) (RCC reductase) (EC 1.3.7.12) (Accelerated cell death protein 2)	1.3.7.12			×				0.862603						×			5.989	9.62e-06	0.00010126	10.329	0.002	0.014286	4.527	0.002	0.014286	3.997	0.0051591	2.2874	0.044603	Ler-col	7.294	0.00026094	3.5835	0.0041691	ler-col; phyA-col; phyC-col; phyA-lhy; PhyD-phyA	16	17898618±2470066	18335356±2207436	11882716±1292469	10401591±1799015	16740313±3044534	16603155±3283703	17026308±2271209	4045540±2864055	13042854±3184987	11528795±2139793
AT5G38430.1	RBS1B	P10796	Ribulose bisphosphate carboxylase small subunit 1B, chloroplastic (RuBisCO small subunit 1B)			novel					0.881411		×		×		×			17.25	1.95e-12	1.95e-10	6.683	0.013	0.08125	1.794	0.133	0.266	13.77	3.1042e-07	6.5081	5.9673e-05	phyA-col; PhyC-col; phyA-Ler; PhyC-Ler; PhyC-lhy; PhyC-phyA; PhyD-phyA; PhyC-phyB; PhyD-PhyC	25.075	1.5083e-08	7.8215	3.8622e-06	phyA-col; phyC-col; phyA-ler; phyC-ler; phyA-lhy; phyC-lhy; PhyB-phyA; PhyD-phyA; phyC-PhyB; PhyD-phyC	7	132510176±9822434	100413364±30267845	128012808±28080275	126012905±22012436	148207658±47247106	131099794±26684313	257644850±41628051	289719442±72229309	194616426±47202615	128721963±23116110
AT4G13850.1	RBG2	Q9SVM8	Glycine-rich RNA-binding protein 2, mitochondrial (AtGR-RBP2) (AtRBG2) (Glycine-rich protein 2) (AtGRP2) (Mitochondrial RNA-binding protein 1a) (At-mRBP1a) (Organelle RNA recognition motif-containing protein 5) (Small RNA binding protein 3) (AtSRBP3)		DISRUPTION PHENOTYPE: Defects in seed germination under salt or cold stress (PubMed:17376161). Altered seedling growth under cold stress (PubMed:17376161). Delayed growth and late flowering associated with reduced mitochondrial RNA editing efficiency, including the cis-splicing of the first intron of the NAD5 transcript (PubMed:28549172). The triple mutant srbp1 srbp2 srbp3 is more susceptible to…		×				0.514462				×					1.642	0.125	0.20325	0.797	0.377	0.60469	4.404	0.002	0.019048	not significant					not significant					8	79841455±19167328	40520897±2769896	49179914±22094213	56800161±10553527	57006713±25748693	93067076±18584325	59924907±32341030	52009260±13572189	88431618±34278930	59395716±21714483
AT1G11650.2	RB45B	Q9SAB3	Polyadenylate-binding protein RBP45B (Poly(A)-binding protein RBP45B) (RNA-binding protein 45B) (AtRBP45B)			novel					0.385405				×					2.372	0.023	0.063014	3.642	0.063	0.22456	4.127	0.004	0.028571	not significant					5.5647	0.001382	2.8595	0.011435	PhyB-phyA; phyC-PhyB; PhyD-PhyB	7	30120575±3936845	37415182±6312426	38213143±12467785	37170598±8443076	24662993±7301185	32109538±8751532	24077961±19095644	22102242±23317981	30018731±16553757	51127708±12703663
AT1G80670.1	RAE1	Q38942	Protein RAE1 (RNA export factor 1)			novel					0.232383									4.033	0.000525	0.0042	2.93	0.094	0.33929	3.406	0.011	0.084615	9.2901	1.2411e-05	4.9062	0.0010399	phyA-col; PhyC-col; phyA-Ler; PhyD-Ler; PhyD-lhy; phyB-phyA; PhyD-phyA; PhyD-phyB; PhyD-PhyC	not significant					3	1301443±166370	629008±130983	938468±310582	1212397±446644	829459±571167	1381795±563232	ND	773398±1339565	869906±438325	254870±390079
AT4G32470.1	QCR71	Q9SUU5	Cytochrome b-c1 complex subunit 7-1, mitochondrial (Complex III subunit 7-1) (Complex III subunit VII) (Ubiquinol-cytochrome c oxidoreductase subunit 7-1)			novel					0.226726				×					5.081	5.74e-05	0.00039586	4	0.051	0.1275	1.003	0.427	0.56933	7.1583	0.00010659	3.9723	0.0035545	phyA-col; phyB-col; PhyC-col; phyA-Ler; phyB-Ler; PhyC-Ler	not significant					15	38510339±6587211	28042959±7077880	39212894±9036611	36999218±9806460	27191036±6873263	27625498±4740503	22649427±6917509	21043234±8346993	22091305±6141847	22724813±7392478
AT5G23300.1	PYRD	P32746	Dihydroorotate dehydrogenase (quinone), mitochondrial (DHOdehase) (EC 1.3.5.2) (Dihydroorotate oxidase)	1.3.5.2			×	×			0.492965									not significant									not significant					4.3721	0.0051231	2.2905	0.029229	PhyB-lhy; PhyB-phyA; PhyD-PhyB	3	6379512±5030372	9290267±6521897	11584533±5867968	8118615±6063450	5066375±5637109	1672582±2487706	3415280±4311654	1793497±2355631	5236999±4028038	11871857±2933792
AT4G22930.2	PYRC	O04904	Dihydroorotase, mitochondrial (DHOase) (EC 3.5.2.3)	3.5.2.3		novel*		×			0.0958691				×					4.054	0.0005	0.0025	0.041	0.84	0.90811	4.659	0.002	0.014286	4.0049	0.0051034	2.2921	0.044474	phyA-Ler; PhyC-Ler; PhyC-lhy	5.4675	0.0015295	2.8154	0.012281	lhy-col; lhy-ler; phyA-lhy; PhyB-lhy; PhyD-lhy	13	8772282±1994949	8396235±1083230	5877027±1725788	6966604±540320	6210162±3579164	15254991±1952880	13652561±2461699	6234857±728918	9369209±5307043	9569448±3248197
AT5G26570.1	PWD	Q6ZY51	Phosphoglucan, water dikinase, chloroplastic (EC 2.7.9.5)	2.7.9.5			×				0.782779				×					4.583	0.000161	0.0016947	3.757	0.059	0.32778	2.21	0.069	0.22951	5.4615	0.0007597	3.1194	0.012732	lhy-Ler; phyB-Ler; phyB-phyA; PhyD-phyB	4.6127	0.0038864	2.4105	0.023869	lhy-ler; PhyB-ler; phyC-ler; PhyD-ler	2	5657828±5438101	6962142±7167848	12672551±3530320	13212163±4474556	3217187±6097805	160717±158902	11018288±7034373	3917371±6006869	650862±666891	2914065±4936403
AT3G57610.1	PURA	Q96529	Adenylosuccinate synthetase, chloroplastic (AMPSase) (AdSS) (EC 6.3.4.4) (IMP--aspartate ligase)	6.3.4.4		novel					0.795204		×							2.91	0.007	0.019178	12.017	0.001	0.015385	4.157	0.003	0.03	not significant					5.1504	0.0021431	2.669	0.015748	lhy-col; phyA-lhy; phyC-lhy; PhyB-phyA	25	63019477±5366780	59746046±3218846	59460428±8125078	61562612±13989040	55088001±10654523	82805076±7023467	49246911±23347717	54350050±13466547	57231897±20096808	78381957±5819026
AT5G23540.1	PSMD14	Q9LT08	26S proteasome non-ATPase regulatory subunit 14 homolog (EC 3.4.19.-) (26S proteasome regulatory subunit RPN11) (AtRPN11)	3.4.19.-			×				0.245558				×					2.357	0.024	0.051613	5.43	0.024	0.094545	5.907	0.000269	0.0089667	not significant					3.9727	0.0082219	2.085	0.039001	phyA-lhy; PhyB-phyA	19	39937885±7023047	53903679±14624614	44254903±13313708	44632717±6857026	38499258±11902218	62753658±15071035	36259188±10992623	19036920±15629778	35355169±17951838	57074669±14526913
AT3G50820.1	PSBO2	Q9S841	Oxygen-evolving enhancer protein 1-2, chloroplastic (OEE1) (33 kDa subunit of oxygen evolving system of photosystem II) (33 kDa thylakoid membrane protein) (Manganese-stabilizing protein 2) (MSP-2) (OEC 33 kDa subunit)				×				0.839414						×		×	2.777	0.009	0.024	7.412	0.009	0.043902	2.036	0.091	0.2186	not significant					4.2082	0.006207	2.2071	0.032694	lhy-col; phyC-col; lhy-ler	19	3668207150±560794843	3896555764±617839227	3573910673±1051348292	3757237525±566029582	3936789636±378410998	1869413371±252102302	2773930908±489918926	2867506705±1485612002	3580512327±85797247	2937445497±606209108
AT5G66570.1	PSBO1	P23321	Oxygen-evolving enhancer protein 1-1, chloroplastic (OEE1) (33 kDa subunit of oxygen evolving system of photosystem II) (33 kDa thylakoid membrane protein) (Manganese-stabilizing protein 1) (MSP-1) (OEC 33 kDa subunit)			novel*		×			0.722139		×		×		×			not significant									not significant					5.9725	0.0009116	3.0402	0.0088043	lhy-col; phyC-col; lhy-ler; PhyD-lhy	19	781986501±180441713	925453254±126144535	706012506±201950713	786489128±153485333	793646587±124424762	351853584±43953150	703058831±218922175	609150842±314882625	756794626±105987257	662024920±189508161
ATCG00710.1	PSBH	P56780	Photosystem II reaction center protein H (PSII-H) (Photosystem II 10 kDa phosphoprotein)				×	×			0.167115									3.173	0.004	0.017778	0.092	0.763	0.88721	5.814	0.000306	0.0102	4.2962	0.0034257	2.4652	0.034096	lhy-col; lhy-Ler; phyA-lhy; PhyC-lhy; PhyD-lhy	4.0071	0.0078873	2.1031	0.037906	lhy-col; phyC-col	4	22238405±1106401	40886435±6119995	24020872±3927340	32571780±5985331	40673654±5731335	14188410±4387466	22819251±10833291	20828143±12229922	29409404±10275435	27470504±10506547
ATCG00570.1	PSBF	P62095	Cytochrome b559 subunit beta (PSII reaction center subunit VI)			novel*		×			0.177865									not significant									not significant					3.7002	0.011474	1.9403	0.048613	PhyB-lhy; PhyD-PhyB	2	12821360±3868586	17911064±2772857	16351860±9952897	17176699±7765430	13591422±9409979	13506458±5187307	18359180±9845525	16774074±3504346	15858855±9981411	35177310±5015239
AT5G64040.1	PSAN	P49107	Photosystem I reaction center subunit N, chloroplastic (PSI-N)				×				0.808863								×	2.563	0.015	0.036585	0.998	0.323	0.50469	2.551	0.041	0.12615	not significant					4.9799	0.0025797	2.5884	0.017767	lhy-col; phyC-col; lhy-ler; phyC-ler	19	933387539±150649087	1239881989±191470334	1073319502±196592395	1237867643±103461290	1073291813±195736124	465282884±80344300	810650074±191728719	695807436±456692807	937051598±262042859	946059951±299289301
AT1G30380.1	PSAK	Q9SUI5	Photosystem I reaction center subunit psaK, chloroplastic (PSI-K) (Photosystem I subunit X)							×	0.825389									3.774	0.000928	0.005	3.937	0.053	0.24091	3.579	0.008	0.051613	not significant					6.0109	0.00087733	3.0568	0.0086214	PhyB-lhy; phyC-lhy; PhyD-phyC	6	19935246±3082141	29802572±5227543	24953796±11383278	34852890±14337128	31717411±9382142	12278046±4256692	28044001±3216924	38613079±18755835	25702895±9568176	36008090±4728024
AT4G02770.1	PSAD1	Q9S7H1	Photosystem I reaction center subunit II-1, chloroplastic (Photosystem I 20 kDa subunit 1) (PSI-D1)				×	×			0.803916						×			not significant									not significant					3.8396	0.0096644	2.0148	0.043326	phyC-col; phyC-ler	3	1941695380±480170360	2378820362±91593316	2380467246±447850257	2349444355±142180738	2165842292±109843478	1359191078±120144163	2106041360±438068226	1921068048±916920336	1939763404±354330404	2084372846±480244342
ATCG00350.1	PSAA	P56766	Photosystem I P700 chlorophyll a apoprotein A1 (EC 1.97.1.12) (PSI-A) (PsaA)	1.97.1.12				×	×		0.192565				×		×			2.532	0.016	0.037647	5.273	0.026	0.094545	2.653	0.034	0.12364	not significant					not significant					17	9027102±4084305	20412634±5952924	22809268±10481503	14761101±3929539	15338898±4632334	18767900±11350431	17061498±15070450	9685492±10822007	12548135±9982564	20671250±7832543
AT2G34860.2	PSA2	O64750	Protein PHOTOSYSTEM I ASSEMBLY 2, chloroplastic (AtPSA2) (Protein EMBRYO SAC DEVELOPMENT ARREST 3)		DISRUPTION PHENOTYPE: Embryonic lethality due to female gametophyte development arrest at two-nuclear stage (PubMed:15634699). Seedling lethality when homozygous. Pale green leaf, variegated leaf and slow growing phenotype when grown on MS medium supplemented with sucrose (PubMed:25228689, PubMed:27047527). {ECO:0000269|PubMed:15634699, ECO:0000269|PubMed:25228689, ECO:0000269|PubMed:27047527}.	novel					0.736044									not significant									not significant					3.776	0.010448	1.981	0.045799	0	4	1265431±1420901	2086934±1624989	1855181±516968	2613427±623787	1964890±1958295	869083±1010237	ND	266757±462037	374968±470324	945342±733170
AT1G65980.1	PRX2B	Q9XEX2	Peroxiredoxin-2B (EC 1.11.1.25) (Glutaredoxin-dependent peroxiredoxin) (Peroxiredoxin IIB) (Peroxiredoxin TPx1) (Thioredoxin peroxidase 2B) (Thioredoxin-dependent peroxidase 1)	1.11.1.25			×				0.817601		×				×			2.58	0.014	0.032558	3.28	0.077	0.16923	6.243	0.000169	0.0069	not significant					not significant					16	93403299±24125652	62120848±5015160	65357117±12587711	72146103±7112571	102064778±29324654	103350006±15798873	73280546±24923734	80425312±24959266	84386572±27694228	91934339±17381383
AT2G24090.1	PRPL35	Q8VZ55	50S ribosomal protein L35, chloroplastic		DISRUPTION PHENOTYPE: Embryonic lethality. Embryo development arrested at the globular stage. {ECO:0000269|PubMed:22900828}.	novel					0.796847									not significant									not significant					4.2646	0.0058086	2.2359	0.031503	phyA-lhy; PhyD-phyA	3	11653007±1946114	12900891±4974797	9672028±4385939	10001731±1646881	8798996±3281885	16110665±3596990	5073419±8709668	3904868±6763430	7596400±4399283	12442477±3191224
AT4G38770.1	PRP4	Q9T0I5	Proline-rich protein 4 (AtPRP4)			novel					0.609684									3.675	0.001	0.0068966	0.279	0.6	0.7947	0.528	0.754	0.84719	not significant					not significant					3	1062327±211169	2717630±1000724	5638049±4465559	3191750±1038204	3977356±2127626	3116951±2155616	3856471±982953	2921142±978462	6276852±4226417	5908233±2804612
AT3G11630.1	PRDX2_4	Q96291	2-Cys peroxiredoxin BAS1, chloroplastic (2-Cys Prx A) (2-Cys peroxiredoxin A) (EC 1.11.1.24) (Thiol-specific antioxidant protein A) (Thioredoxin-dependent peroxiredoxin BAS1)	1.11.1.24		novel					0.507746				×		×			5.014	6.59e-05	0.00043933	31.074	1.25e-06	0.000125	4.935	0.001	0.0090909	not significant					4.3025	0.0055561	2.2552	0.030673	phyA-lhy; PhyB-phyA; phyC-phyA	15	330478362±38423767	343148737±39859306	316558503±40518170	319160902±23846044	327432400±42180966	443849845±41135204	274373267±71245799	263903257±16522782	266117216±82144565	419668004±88247668
AT4G15530.5	PPDK1	O23404	Pyruvate, phosphate dikinase 1, chloroplastic (EC 2.7.9.1) (Pyruvate, orthophosphate dikinase 1)	2.7.9.1						×	0.937831									4.444	0.000216	0.0012	10.619	0.002	0.014286	3.481	0.009	0.047368	not significant					not significant					13	971968±714674	287622±193573	235729±295041	505427±264410	2697219±4264044	5300738±4059120	447300±347667	2978901±2809426	816803±541150	3132403±1475463
AT1G76450.1	PPD3	Q9S720	PsbP domain-containing protein 3, chloroplastic (OEC23-like protein 2)				×			×	0.73393									1.801	0.087	0.13701	1.622	0.209	0.34545	4.838	0.001	0.0090909	4.4315	0.0028555	2.5443	0.030444	phyA-col; phyA-lhy; PhyD-phyA	not significant					13	20705288±1673922	17453622±2024431	15891622±4075082	17239014±2564919	19706994±5071804	9561733±4456072	11738886±3350407	16355634±1481786	16731435±2577447	12407871±2648227
AT2G28605.1	PPD2	Q8VY52	PsbP domain-containing protein 2, chloroplastic (PsbP-related thylakoid lumenal protein 3)				×				0.309516						×			3.635	0.001	0.0051282	4.284	0.044	0.22	1.929	0.108	0.28052	not significant					5.8759	0.0010047	2.998	0.0093166	PhyD-ler; PhyD-lhy; PhyD-phyA; PhyD-PhyB	3	353080±454960	1012579±262153	405892±380316	414723±593068	223168±266556	269342±382884	96122±166487	522408±513685	777034±820830	362266±441350
AT4G15510.1	PPD1	O23403	PsbP domain-containing protein 1, chloroplastic (OEC23-like protein 3) (PsbP-related thylakoid lumenal protein 1)		DISRUPTION PHENOTYPE: Seedling lethal. {ECO:0000269|PubMed:23221595}.	novel					0.629111									4.954	7.44e-05	0.00099467	2.308	0.136	0.28842	1.664	0.162	0.30857	not significant					10.286	2.38e-05	4.6234	0.00084247	phyA-col; phyC-col; phyA-ler; phyA-lhy; PhyB-phyA; PhyD-phyA; phyC-PhyB	12	144923686±16278554	119448727±12462821	167871014±37287186	111224246±8882869	103357781±58343688	91334208±11574780	68114796±81882910	26896056±24359078	101558308±53984983	122729446±13241079
AT4G27440.1	PORB	P21218	Protochlorophyllide reductase B, chloroplastic (PCR B) (EC 1.3.1.33) (NADPH-protochlorophyllide oxidoreductase B) (POR B)	1.3.1.33	DISRUPTION PHENOTYPE: No visible phenotype at the levels of the whole plant or chloroplast ultrastructure; due to the redundancy with PORC. Porb and porc double mutants have a seedling-lethal pale-yellow xantha phenotype at the cotyledon stage, contain only small amounts of Chla, and possess chloroplasts with mostly unstacked thylakoid membranes. {ECO:0000269|PubMed:12848821}.	novel*		×			0.93259									5.487	2.55e-05	0.000255	0.272	0.604	0.76456	2.739	0.03	0.11321	not significant					5.9612	0.000922	3.0353	0.0088234	lhy-ler; phyC-ler; phyA-lhy; PhyB-lhy	29	66464563±20375086	91786478±4709691	106333598±15626372	154097583±4161018	83518054±9477401	42399884±3226127	112412548±26744937	123119086±31628261	98674658±23640980	119109398±37470329
AT2G39470.1	PNSL1	O80634	Photosynthetic NDH subunit of lumenal location 1, chloroplastic (PsbP-like protein 2)		DISRUPTION PHENOTYPE: No visible phenotype. {ECO:0000269|PubMed:17827269}.		×				0.670733						×			5.384	3.12e-05	0.0002496	1.128	0.294	0.44211	3.772	0.006	0.033333	6.4674	0.00023008	3.6381	0.0060152	phyA-col; phyB-col; PhyC-col; PhyD-phyB	5.7261	0.00117	2.9318	0.010216	phyA-lhy; phyC-lhy; PhyB-phyA; PhyD-phyA; PhyD-phyC	14	20760911±2016986	15854350±7126245	13918803±2611504	16398422±2374637	17598084±6939349	19759452±3601108	9774321±5042200	6667628±2466135	9640885±4675716	18508136±4232542
AT1G15980.1	PNSB1	Q9S9N6	Photosynthetic NDH subunit of subcomplex B 1, chloroplastic (Protein PnsB1) (NAD(P)H DEHYDROGENASE SUBUNIT 48) (NDH-DEPENDENT CYCLIC ELECTRON FLOW 1)		DISRUPTION PHENOTYPE: Malfunction of the NDH complex. {ECO:0000269|PubMed:18785996, ECO:0000269|PubMed:18974055}.	novel					0.784212									1.921	0.066	0.11092	4.152	0.047	0.12051	4.713	0.001	0.0090909	not significant					4.7647	0.0032742	2.4849	0.021285	phyA-col; phyC-col; PhyD-col	15	23209826±8063734	26919327±9287313	17477548±5139662	19309050±4421825	32227091±15286644	15412763±3807189	20805014±10740452	11580286±1347384	17057227±4386538	23476685±2529413
AT3G24590.2	PLSP1	Q8H0W1	Chloroplast processing peptidase (EC 3.4.21.89) (Signal peptidase I-3)	3.4.21.89	DISRUPTION PHENOTYPE: Plants are albino and seedling lethal. {ECO:0000269|PubMed:16275749}.		×	×			0.729371									2.216	0.034	0.082927	0.894	0.349	0.55878	3.664	0.007	0.045161	not significant					not significant					2	1057087±824199	1321655±669727	626089±662511	1055018±599117	2259277±2397722	4991527±3206574	9755881±7696850	652235±585880	5560349±5627653	3094552±3421529
AT2G26560.1	PLP2	O48723	Patatin-like protein 2 (AtPLP2) (EC 3.1.1.-) (Patatin-related phospholipase A IIalpha) (pPLAIIa) (Phospholipase A IIA) (AtPLAIIA)	3.1.1.-	DISRUPTION PHENOTYPE: No visible phenotype under normal growth conditions, but leaves of mutant plants contain decreased levels of lysophosphatidylcholine (LPC) and lysophosphatidylethanolamine(LPE), but increased levels of free linolenic acid, jasmonic acid and methyl jasmonate, as well as the oxylipin-biosynthetic intermediates 13-hydroperoxylinolenic acid and 12-oxophytodienoic acid. {ECO:0000…		×				0.739234									not significant									not significant					10.108	2.7058e-05	4.5677	0.00091829	ler-col; PhyD-col; lhy-ler; phyA-ler; phyC-ler; PhyD-lhy; PhyD-phyA; PhyD-phyC	7	4513737±5745975	249229±316963	803014±469346	1855507±643163	104141±125294	661210±359325	1084701±829391	129923±225034	951410±536851	926419±420477
AT4G39730.1	PLAT1	O65660	PLAT domain-containing protein 1 (AtPLAT1) (PLAT domain protein 1)		DISRUPTION PHENOTYPE: No visible phenotype under normal growth conditions, but mutant plant have enhanced sensitivity to salt, drought and cold stresses. {ECO:0000269|PubMed:25396746}.		×				0.23457									3.455	0.002	0.011111	8.995	0.004	0.066667	3.485	0.009	0.081818	not significant					5.273	0.0018789	2.7261	0.014121	PhyB-col; PhyD-PhyB; PhyD-phyC	5	34806458±8523353	30652304±6462549	17025322±11099648	17789925±6139490	32249842±8828939	16193081±10779652	23158379±10894180	27987808±8502053	29026320±9831584	13809263±5063159
AT3G46970.1	PHS2	Q9SD76	Alpha-glucan phosphorylase 2, cytosolic (AtPHS2) (EC 2.4.1.1) (Alpha-glucan phosphorylase, H isozyme) (Starch phosphorylase H)	2.4.1.1			×	×			0.823523		×	×						not significant									6.3591	0.00026053	3.5841	0.0066516	phyB-col; phyB-Ler; PhyD-phyB	not significant					23	13342208±2055348	15113886±3730433	13596091±1889521	14797302±3680873	11597550±3228237	9839557±1287408	11166721±3688390	14115592±11194725	6833697±1183108	12948878±4753733
AT5G40770.1	PHB3	O04331	Prohibitin-3, mitochondrial (Atphb3) (Protein ENHANCED ETHYLENE RESPONSE 3)		DISRUPTION PHENOTYPE: Extreme constitutive ethylene response in air associated with a partial loss of ethylene-inducible gene expression and an increased ethylene production. Mitochondrial swelling, decreased meristematic cell production, increased cell division time and reduced cell expansion rates, leading to severe growth retardation. Reduced sensitivity to salt stress and defective in H(2)O(2…		×				N/A				×					6.003	9.37e-06	0.00026771	14.991	0.00034	0.013333	1.974	0.1	0.22727	4.279	0.0035062	2.4552	0.03431	PhyC-col; PhyC-Ler; PhyC-lhy; PhyC-phyA; PhyC-phyB; PhyD-PhyC	not significant					13	37465141±9403972	35742169±2460124	36879700±2866637	36595630±3906345	33290711±7598573	50754444±3155199	30136908±11841195	45721735±5376859	30886264±6704421	41526163±7599721
AT1G03860.3	PHB2	Q9ZNT7	Prohibitin-2, mitochondrial (Atphb2)				×				0.170806									6.451	4.05e-06	0.000196	21.937	2.52e-05	0.00293	6.603	0.000104	0.0038667	not significant					8.1354	0.00012594	3.8998	0.0024976	phyA-col; phyA-ler; phyA-lhy; PhyB-phyA; PhyD-phyA	11	6808444±1877030	7669670±1068241	7827850±4876277	6512939±1159793	6140794±3185000	12675385±1041616	7744546±1829346	29080832±12622594	5394384±2364424	7305326±1533719
AT4G28510.1	PHB1	O49460	Prohibitin-1, mitochondrial (Atphb1)						×		0.427315									4.865	8.95e-05	0.00085238	5.508	0.023	0.095833	8.508	9.21e-06	0.0004605	not significant					8.3244	0.00010763	3.9681	0.0022567	phyA-col; phyA-ler; phyA-lhy; PhyB-phyA; phyC-phyA; PhyD-phyA	9	7739186±1221107	6388026±1896191	7641304±1828144	7433402±1567416	6787500±2793426	6168064±793631	7782199±1683540	30012319±16774849	6801447±3755134	11229008±3482141
AT2G29700.1	PH1	Q9ST43	Pleckstrin homology domain-containing protein 1 (AtPH1)			novel					0.193737									3.168	0.004	0.017391	0.862	0.358	0.55878	0.222	0.951	0.95779	not significant					not significant					2	476167±248787	518121±347236	538710±316448	431839±304801	378208±257058	537788±633483	626731±596711	349386±605155	1400094±3704300	595984±780853
AT2G27530.1	PGY1	P59230	60S ribosomal protein L10a-2			novel					-0.0604435									3.437	0.002	0.0090909	4.045	0.05	0.15873	1.728	0.147	0.26087	not significant					4.9176	0.0027628	2.5586	0.018579	phyC-col; phyC-ler; phyC-lhy; phyC-phyA; PhyD-phyC	8	26186552±2347746	24127663±3939858	27538896±10197451	26523117±3241141	20504962±11548194	24180371±5293469	20713321±12191065	31338194±8427354	12771965±5901198	22053088±3978644
AT1G23190.1	PGMC1	O49299	Probable phosphoglucomutase, cytoplasmic 1 (PGM 1) (EC 5.4.2.2) (Glucose phosphomutase 1)	5.4.2.2			×				0.34515		×		×					2.432	0.02	0.044444	3.96	0.053	0.12927	1.605	0.178	0.32364	not significant					3.7632	0.010614	1.9741	0.046098	phyC-col; phyC-ler; phyC-phyA	14	7375168±2596488	7099556±2560965	6834680±2657275	7437960±923730	11386232±2062508	9586686±2608887	6467452±3502521	5927126±3371420	5428870±3167942	9782343±2376806
AT4G22890.3	PGL1A	Q8H112	PGR5-like protein 1A, chloroplastic (Ferredoxin-plastoquinone reductase 1)		DISRUPTION PHENOTYPE: No visible phenotype; due to the redundancy with PGRL1B. Pgrl1a and pgrl1b double mutant grows slowly and has pale green leaves. {ECO:0000269|PubMed:18243102}.		×				0.913306									1.766	0.095	0.18447	0.774	0.384	0.63387	3.758	0.006	0.046154	not significant					not significant					6	1563140±1236243	2217425±440154	1399849±870207	1518928±463354	1966198±617597	775053±752009	4540596±2513600	899456±667025	1869802±1544674	1519367±1148302
AT1G56190.1	PGKH2	P50318	Phosphoglycerate kinase 2, chloroplastic (EC 2.7.2.3)	2.7.2.3			×	×			0.608797		×							8.125	2.2e-07	5.5e-06	8.991	0.004	0.044444	3.323	0.012	0.070588	6.6872	0.00017936	3.7463	0.0049674	Ler-col; lhy-Ler; PhyC-Ler; PhyD-Ler; phyB-lhy; PhyD-phyB	7.3744	0.00024288	3.6146	0.0039387	PhyD-col; lhy-ler; PhyD-ler; PhyB-lhy; PhyD-phyA; PhyD-PhyB	24	78344044±5957838	77996618±6467044	53601763±5753328	56044306±6089330	85643893±13020358	114968892±9913374	77669716±25128437	72211922±10420368	62090008±10082012	71059438±6227080
AT4G04040.1	PFPB2	F4JGR5	Pyrophosphate--fructose 6-phosphate 1-phosphotransferase subunit beta 2 (PFP 2) (EC 2.7.1.90) (6-phosphofructokinase, pyrophosphate dependent 2) (PPi-PFK 2) (Protein MATERNAL EFFECT EMBRYO ARREST 51) (Pyrophosphate-dependent 6-phosphofructose-1-kinase 2)	2.7.1.90		novel					0.74597									3.616	0.001	0.005	1.636	0.207	0.47045	0.762	0.582	0.68471	not significant					not significant					6	1812150±1058602	2382657±754205	955949±528180	2010507±438079	2114753±1285949	2429785±990670	1084199±821684	2076390±1318738	489210±287238	943895±618055
AT1G20950.1	PFPA1	Q9SYP2	Pyrophosphate--fructose 6-phosphate 1-phosphotransferase subunit alpha 1 (PFP 1) (6-phosphofructokinase, pyrophosphate dependent 1) (PPi-PFK 1) (Pyrophosphate-dependent 6-phosphofructose-1-kinase 1)		DISRUPTION PHENOTYPE: Retarded growth and reduced pyrophosphate--fructose 6-phosphate 1-phosphotransferase (PFP) activity. {ECO:0000269|PubMed:19533038}.		×				0.774248									not significant									not significant					5.111	0.0022363	2.6505	0.01618	phyC-ler; phyC-lhy; phyC-phyA; PhyD-phyC	7	1132922±568265	2018767±299987	780402±519504	215097±310569	478237±832937	144259±145954	1817833±2556913	502789±870857	360071±506681	1406594±961906
AT5G64120.1	PER71	Q43387	Peroxidase 71 (Atperox P71) (EC 1.11.1.7) (ATP15a) (ATPO2)	1.11.1.7						×	0.648465		×				×		×	0.506	0.877	0.89036	6.453	0.015	0.082051	4.525	0.002	0.018182	not significant					4.7005	0.0035191	2.4536	0.022408	PhyB-col; PhyB-ler; PhyD-PhyB	12	8125472±7956351	3578347±1592247	5154861±2249454	5241842±1911352	2484640±700610	9732456±2026745	3870103±1653006	5504500±2874116	3688096±2792725	11876043±3999246
AT5G64100.1	PER69	Q96511	Peroxidase 69 (Atperox P69) (EC 1.11.1.7) (ATP3a)	1.11.1.7		novel					0.899579									0.817	0.614	0.65668	7.359	0.009	0.043902	3.433	0.01	0.0625	not significant					not significant					20	51462680±17559624	72775898±29011780	48834541±14126068	53544939±20244294	53675554±5863325	73667565±15735196	57791424±12115988	55933590±20546353	47129631±21690794	100291723±57966341
AT5G17820.2	PER57	Q43729	Peroxidase 57 (Atperox P57) (EC 1.11.1.7) (ATP13a) (PRXR10)	1.11.1.7		novel					0.710537		×							2.135	0.041	0.08913	13.117	0.000727	0.018175	1.794	0.133	0.2463	not significant					not significant					10	22187157±5603416	28337988±6242645	26414593±7004976	21112198±3259542	15853473±8294117	27044887±3832940	10655595±5232361	20052061±19120170	12688320±8226591	25905005±9505090
AT5G15180.1	PER56	Q9LXG3	Peroxidase 56 (Atperox P56) (EC 1.11.1.7) (ATP33)	1.11.1.7		novel					0.864505									4.508	0.000189	0.0019895	5.89e-05	0.994	0.99899	1.86	0.12	0.30244	7.4916	7.4549e-05	4.1276	0.002908	lhy-Ler; phyA-Ler; phyB-Ler; PhyD-Ler	not significant					3	3341495±1103288	2886169±1339654	5439506±681583	4336135±1313561	1139345±890254	1496935±1095669	1342801±1344477	503705±872443	1883107±1269907	4368922±2439938
AT4G30170.1	PER45	Q96522	Peroxidase 45 (Atperox P45) (EC 1.11.1.7) (ATP8a)	1.11.1.7		novel					0.992331									3.426	0.002	0.0072727	13.037	0.000752	0.0086957	3.096	0.017	0.087179	not significant					5.1725	0.0020926	2.6793	0.015446	phyA-col; phyA-ler; phyA-lhy; PhyB-phyA; PhyD-phyA	19	128167018±8986687	144308438±14657441	144914774±18679074	149188058±31664242	117720222±57209332	176088395±20662598	70269051±43838345	58604389±19055485	95481909±45108278	180385108±24105046
AT4G21960.1	PER42	Q9SB81	Peroxidase 42 (Atperox P42) (EC 1.11.1.7) (ATP1a/ATP1b) (PRXR1)	1.11.1.7					×	×	0.933399									2.439	0.02	0.057971	25.676	7.02e-06	0.00054067	4.593	0.002	0.019048	4.4465	0.0027987	2.553	0.030286	phyA-col; phyB-col	not significant					7	6206112±3753136	436627±512268	3258963±1474301	675018±698087	5110968±2285273	120656±241312	465293±543724	1150933±1993474	1205278±1615062	444922±697401
AT3G49120.1	PER34	Q9SMU8	Peroxidase 34 (Atperox P34) (EC 1.11.1.7) (ATPCb)	1.11.1.7			×			×	0.827889		×		×	×				4.239	0.000335	0.0030818	5.179	0.028	0.12444	1.314	0.275	0.41778	not significant					7.7066	0.00018144	3.7413	0.0031438	phyA-col; phyA-ler; phyC-phyA; PhyD-phyA; phyC-PhyB; PhyD-PhyB	11	80371949±17271541	53755820±5769484	47572383±17835012	55658504±6577768	72458305±10544655	46341274±4997163	53665886±45895887	29240154±10576617	36995160±9642205	36204325±1557532
AT3G21770.1	PER30	Q9LSY7	Peroxidase 30 (Atperox P30) (EC 1.11.1.7) (ATP7a) (PRXR9)	1.11.1.7		novel					0.856597									3.917	0.000677	0.0040706	24.376	1.08e-05	0.00072	7.682	2.56e-05	0.00124	not significant					4.1319	0.0067941	2.1679	0.034678	PhyB-phyA	2	3553181±1385797	4821413±1486777	3941701±1670299	4307505±1798461	4537271±3140726	9167235±2693150	2042507±1839649	1297550±1521633	2593520±1753855	11233219±4792867
AT3G01190.1	PER27	Q43735	Peroxidase 27 (Atperox P27) (EC 1.11.1.7) (ATP12a) (PRXR7)	1.11.1.7		novel					0.0312889									1.474	0.18	0.24658	14.354	0.000438	0.00624	5.169	0.000761	0.0090909	not significant					not significant					14	44669373±8690687	61632801±16925328	56647329±27916762	59430887±6513231	49037005±4232447	56880415±5703625	47421451±17715825	48144283±13833104	43131877±11418245	99538198±19120488
AT4G21210.1	PDRP1	O49562	Pyruvate, phosphate dikinase regulatory protein 1, chloroplastic (EC 2.7.11.32) (EC 2.7.4.27) (Bifunctional dikinase regulatory protein 1) (AtRP1) (BFRP1) (Pyruvate, Pi dikinase regulatory protein 1) (PPDK RP1) (PPDK regulatory protein 1)	2.7.11.32; 2.7.4.27			×			×	0.91214									3.318	0.003	0.011111	0.133	0.717	0.86036	4.484	0.002	0.018182	not significant					5.1293	0.0021924	2.6591	0.016038	phyA-col; phyA-ler; phyA-lhy; PhyB-phyA; phyC-phyA; PhyD-phyA	11	6102458±2358474	6899090±2216324	5694040±3251769	7209708±1326189	6206924±2584369	3723242±932421	9075423±5151543	21323053±13466469	10105003±2597325	6206891±1885788
AT4G20260.4	PCAP1	Q96262	Plasma membrane-associated cation-binding protein 1 (AtPCAP1) (Microtubule-destabilizing protein 25)		DISRUPTION PHENOTYPE: Long etiolated hypocotyls. Reduced accumulation and cell-to-cell movement of Turnip mosaic virus (TuMV) leading to an enhanced plant resistance. {ECO:0000269|PubMed:22209764, ECO:0000269|PubMed:22511869}.	novel					N/A		×	×	×	×				3.121	0.004	0.012308	25.278	8.01e-06	0.000267	1.319	0.273	0.42	not significant					not significant					16	36136504±8321185	46099524±3905732	29251604±9977557	53738583±8271840	33800360±3566453	116962986±65820645	22807893±15123775	95401215±33079382	46351173±28671973	100649055±56840496
AT1G22530.1	PATL2	Q56ZI2	Patellin-2				×				0.161546			×	×					1.75	0.098	0.15433	7.051	0.011	0.05	1.403	0.241	0.36788	not significant					not significant					17	6136061±1775595	6497772±3387608	5480894±1797359	4937679±869653	5584452±3803617	12346588±9607862	5555151±2760506	8393697±10606961	4447877±1472404	11182695±7810984
AT5G19940.1	PAP8	Q941D3	Probable plastid-lipid-associated protein 8, chloroplastic (Fibrillin-6)				×				0.930508				×					2.817	0.008	0.025	7.056	0.011	0.078571	1.52	0.202	0.31077	not significant					not significant					9	15614141±5690655	18167010±4242116	14154403±4145913	11988016±1476778	13925059±3065502	15903116±4850565	10179992±2231173	14133861±1134865	11101115±3553949	11885532±2032098
AT3G26070.1	PAP4	Q9LU85	Probable plastid-lipid-associated protein 4, chloroplastic (Fibrillin-3a) (Plastoglobulin 25) (AtPGL25)			novel*		×			0.915493									0.906	0.535	0.59888	1.185	0.282	0.48205	4.456	0.002	0.019048	not significant					not significant					7	22601302±4040847	23852146±1325472	25349540±6961742	19053563±1783023	18066650±1312246	28767375±5195543	22940079±5925079	14209281±9194522	19629339±6363230	25661221±6879933
AT4G22240.1	PAP2	O49629	Probable plastid-lipid-associated protein 2, chloroplastic (AtPap2) (Fibrillin-1b)							×	0.878241		×				×			1.731	0.102	0.15692	0.363	0.55	0.67485	4.1	0.004	0.042105	not significant					not significant					21	51943343±26042405	35141974±4187774	54289011±11991087	34574052±4705290	28126774±6212876	62621507±4081175	43987287±10708347	44114588±13469785	45519448±10916791	41864915±2526691
AT4G19410.2	PAE7	Q940J8	Pectin acetylesterase 7 (EC 3.1.1.-)	3.1.1.-	DISRUPTION PHENOTYPE: No visible phenotype under normal growth conditions. {ECO:0000269|PubMed:25115560}.		×				0.45933									2.793	0.009	0.026471	0.124	0.727	0.86036	1.356	0.258	0.40312	not significant					7.846	0.00016092	3.7934	0.0028791	phyA-col; phyA-ler; phyA-lhy; PhyB-phyA; phyC-phyA; PhyD-phyA	11	6329479±2251231	4991464±1818507	3833564±3215418	1486610±897788	3918386±2025175	9716891±2878804	30497123±47904822	55226489±37688870	15258756±24075842	5505345±2108114
AT2G39800.4	P5CS1	P54887	Delta-1-pyrroline-5-carboxylate synthase A (P5CS A) [Includes: Glutamate 5-kinase (GK) (EC 2.7.2.11) (Gamma-glutamyl kinase); Gamma-glutamyl phosphate reductase (GPR) (EC 1.2.1.41) (Glutamate-5-semialdehyde dehydrogenase) (Glutamyl-gamma-semialdehyde dehydrogenase)]	1.2.1.41; 2.7.2.11		novel					0.612862						×			1.478	0.179	0.24658	18.799	7.84e-05	0.0017422	1.447	0.226	0.3664	not significant					not significant					13	19656097±1148170	9741274±2958437	13707855±9043145	9472664±2568816	17255598±8841198	6489784±2672785	19484745±7029172	13668840±5591032	11694285±6483087	10563101±3067778
AT5G23120.2	P2SAF	O82660	Photosystem II stability/assembly factor HCF136, chloroplastic		DISRUPTION PHENOTYPE: Seedling lethal when homozygous, has pale cotyledons but never develops true leaves. On sucrose-supplemented medium PSII is completely inactive; D1, D2 CP43 and CP47 are present in very low amounts. {ECO:0000269|PubMed:9736608}.		×	×			0.836463				×		×			3.859	0.000768	0.0033391	1.503	0.226	0.44314	1.157	0.344	0.47448	not significant					4.3702	0.0051344	2.2895	0.029243	lhy-ler; phyC-ler	33	211077960±35350909	214389122±14992219	168505957±40488030	172442446±29210809	187553538±28332417	281974315±58358291	206534343±54210307	186445268±29925786	215936631±50337828	217924368±50704833
AT5G52520.1	OVA6	Q9FYR6	Proline--tRNA ligase, chloroplastic/mitochondrial (EC 6.1.1.15) (Prolyl-tRNA Synthetase 1) (PRORS1) (Prolyl-tRNA synthetase) (ProRS) (Protein OVULE ABORTION 6)	6.1.1.15	DISRUPTION PHENOTYPE: Lethal. In heterozygous plants, aborted ovules. {ECO:0000269|PubMed:16297076}.	novel					0.642298				×		×			4.086	0.000468	0.0024	9.714	0.003	0.02	2.495	0.044	0.13529	not significant					4.1102	0.0069715	2.1567	0.035308	0	14	7228564±1487989	6936976±1383261	4388152±1541960	4917598±1331329	6288462±2922459	11631650±3449556	6279926±2053158	4324710±6539114	3674240±1402578	6286209±2162493
AT2G25840.2	OVA4	Q8RXE9	Tryptophan--tRNA ligase, chloroplastic/mitochondrial (EC 6.1.1.2) (Protein OVULE ABORTION 4) (Tryptophanyl-tRNA synthetase) (TrpRS)	6.1.1.2	DISRUPTION PHENOTYPE: Lethal. In heterozygous plants, aborted ovules. {ECO:0000269|PubMed:16297076}.			×	×		0.368793									1.552	0.152	0.26496	0.29	0.593	0.79871	4.046	0.004	0.038095	not significant					not significant					6	4714013±1733149	3997515±702950	4023837±1575943	4095560±587410	3373057±1270031	5624941±868288	3652873±1302131	1556801±1893933	3014502±1060985	4157709±1623662
AT3G55400.1	OVA1	Q9M2T9	Methionine--tRNA ligase, chloroplastic/mitochondrial (EC 6.1.1.10) (Methionyl-tRNA synthetase) (AtcpMetRS) (MetRS) (Protein OVULE ABORTION 1)	6.1.1.10	DISRUPTION PHENOTYPE: Lethal. In heterozygous plants, aborted ovules. {ECO:0000269|PubMed:16297076}.		×	×			0.408085									1.23	0.298	0.46202	14.347	0.00044	0.022	0.466	0.799	0.86848	not significant					not significant					3	148237±202901	569639±256796	530177±546820	435383±370063	83829±96965	880592±646805	222999±386245	847766±1468374	87324±156117	885631±682024
AT4G11650.1	OSL3	P50700	Osmotin-like protein OSM34			novel					0.865401					×				3.826	0.000828	0.0042462	11.176	0.002	0.028571	2.165	0.074	0.19733	5.3427	0.00088021	3.0554	0.01417	phyB-col; PhyC-col; PhyD-phyB	not significant					7	6620010±1798865	2854926±638610	4194602±1039521	4364924±968679	5094381±1708983	1819412±1100650	2894202±2561749	1365301±654999	1582391±910310	1627961±637180
AT5G59420.1	ORP3C	Q93Y40	Oxysterol-binding protein-related protein 3C (OSBP-related protein 3C)			novel					0.103106			×						3.684	0.001	0.00625	2.55	0.117	0.42545	1.212	0.319	0.50794	not significant					4.4652	0.0045999	2.3373	0.026899	lhy-ler; PhyB-ler; phyC-ler	2	2704611±2146638	2725534±1923903	5280518±1813365	4052568±1697907	3147602±4455503	372171±405808	2221870±1928186	2639498±1885444	618743±1144156	528577±818216
AT1G76680.1	OPR1	Q8LAH7	12-oxophytodienoate reductase 1 (EC 1.3.1.42) (12-oxophytodienoate-10,11-reductase 1) (AtOPR1) (OPDA-reductase 1) (FS-AT-I)	1.3.1.42		novel					0.357212			×			×		×	not significant									not significant					4.4706	0.0045718	2.3399	0.026894	lhy-ler; phyA-lhy; PhyB-lhy; phyC-lhy	25	41289169±22034699	34704770±2555339	27755947±5084941	27763938±5242505	22326067±2245572	57536559±12799644	21349467±8451086	28071211±17766323	22284425±12897646	28518437±5584681
AT2G43950.1	OEP37	O80565	Outer envelope pore protein 37, chloroplastic (Chloroplastic outer envelope pore protein of 37 kDa) (AtOEP37)			novel					0.364656									1.89	0.071	0.13524	14.126	0.000481	0.013333	2.582	0.039	0.13448	4.8394	0.0016686	2.7776	0.022348	lhy-Ler; phyB-Ler	not significant					12	7482775±1533623	8052724±1179417	9603139±1500568	9118075±1524813	6097728±1968177	9265950±747495	8230269±1377725	7531592±1304749	5645570±1349454	9083399±1606114
AT4G16160.2	OEP16-2	Q0WMZ5	Outer envelope pore protein 16-2, chloroplastic (Chloroplastic outer envelope pore protein of 16 kDa 2) (AtOEP16-2) (OEP16-2) (Outer plastid envelope protein 16-S) (AtOEP16-S) (Seeds outer plastid envelope protein 16)			novel					0.808161									3.566	0.001	0.00625	2.004	0.164	0.48955	3.789	0.006	0.054545	not significant					3.9795	0.0081545	2.0886	0.038915	phyC-col; phyC-ler; phyC-lhy; phyC-phyA; phyC-PhyB	2	77240±69244	29410±23377	16018±21253	43399±75647	55595±90714	130396±158872	205732±294575	ND	131674±174027	150621±245376
AT1G01090.1	ODPA3	O24457	Pyruvate dehydrogenase E1 component subunit alpha-3, chloroplastic (EC 1.2.4.1)	1.2.4.1		novel*		×			0.83319				×					5.177	4.72e-05	0.00044952	5.358	0.025	0.094545	1.548	0.194	0.31803	not significant					8.4845	9.4375e-05	4.0251	0.0020712	lhy-col; phyC-col; lhy-ler; phyA-ler; PhyB-ler; phyC-ler	20	70621935±20405357	69253608±16165344	71922902±16675122	84817994±10561706	72296285±9879282	38731835±4282543	44523186±29186885	53652335±10332652	56312526±13908465	44482347±9856944
AT3G06850.2	ODB2	Q9M7Z1	Lipoamide acyltransferase component of branched-chain alpha-keto acid dehydrogenase complex, mitochondrial (EC 2.3.1.168) (Branched-chain alpha-keto acid dehydrogenase complex component E2) (BCE2) (BCKAD-E2) (BCKADE2) (Dihydrolipoamide acetyltransferase component of branched-chain alpha-keto acid dehydrogenase complex) (Dihydrolipoamide branched chain transacylase) (Dihydrolipoyllysine-residue (2…	2.3.1.168		novel					0.342841									1.739	0.1	0.17391	0.011	0.917	0.94051	4.75	0.001	0.011765	not significant					11.545	9.9878e-06	5.0005	0.00049818	phyA-col; phyA-ler; phyA-lhy; PhyB-phyA; phyC-phyA; PhyD-phyA	7	1201468±698041	652679±683991	1191989±524991	939494±936659	183341±240255	878976±314609	416889±363079	8080539±4111527	3684349±6179368	1241150±674901
AT4G17300.2	NS1	O48593	Asparagine--tRNA ligase, chloroplastic/mitochondrial (EC 6.1.1.22) (Asparaginyl-tRNA synthetase) (AsnRS) (AtNS1) (Protein OVULE ABORTION 8)	6.1.1.22	DISRUPTION PHENOTYPE: Lethal. In heterozygous plants, aborted ovules. {ECO:0000269|PubMed:16297076}.	novel*		×			0.678499			×						2.145	0.04	0.10526	0.291	0.592	0.88296	4.016	0.004	0.044444	not significant					54.85	9.4834e-12	11.023	1.0406e-08	lhy-col; phyC-col; lhy-ler; phyC-ler; phyA-lhy; phyC-lhy; phyC-phyA; phyC-PhyB; PhyD-phyC	2	59676±92526	17680±35360	22302±34578	ND	69432±138863	282701±155621	ND	ND	410266±1023840	154971±131835
AT3G44300.1	NRL2	P32962	Nitrilase 2 (EC 3.5.5.1)	3.5.5.1			×				0.634332		×							4.553	0.000172	0.0014333	8.193	0.006	0.075	3.554	0.008	0.048485	not significant					7.8562	0.00015953	3.7972	0.0028791	lhy-col; lhy-ler; phyA-lhy; PhyB-lhy; PhyD-lhy; phyC-phyA	2	3410417±1075339	3108664±802745	2168545±1353875	2239815±777562	2052251±1064416	5734058±1171119	1910915±1622788	1127487±1044350	1799992±1026176	2905047±740587
AT3G27890.1	NQR	Q9LK88	NADPH:quinone oxidoreductase (EC 1.6.5.2)	1.6.5.2			×				0.802573				×					2.841	0.008	0.02963	19.125	6.95e-05	0.0023167	2.926	0.022	0.10732	not significant					not significant					6	20486166±1400898	27420026±2028846	23098536±4196406	26294644±2640885	19445514±8665427	32885228±3099984	10223131±10121334	23208281±3740888	18618146±3895072	25804248±4000458
AT3G51600.1	NLTP5	Q9XFS7	Non-specific lipid-transfer protein 5 (LTP 5)			novel					N/A									2.121	0.042	0.092308	16.587	0.000181	0.0060333	0.959	0.453	0.604	not significant					not significant					7	38190597±8138780	54206659±20424256	40665587±19684278	31768272±7274873	33138484±3962304	83902289±13249365	45690267±7553338	52062337±8723527	27990073±8774007	54291742±12472904
AT5G59320.1	NLTP3	Q9LLR7	Non-specific lipid-transfer protein 3 (LTP 3)				×				0.850592					×				not significant									not significant					3.781	0.010385	1.9836	0.045581	PhyB-phyA	2	14519033±21033301	4321057±1322769	5351783±2879099	5127343±1274500	849106±1698213	3453853±1268341	ND	856216±1483010	1691138±1736371	4982967±2065722
AT2G38530.1	NLTP2	Q9S7I3	Non-specific lipid-transfer protein 2 (LTP 2) (Protein CELL GROWTH DEFECT FACTOR 3)			novel					0.739236					×				2.859	0.007	0.022581	2.409	0.128	0.28132	2.372	0.054	0.15211	5.7932	0.00050712	3.2949	0.01012	phyB-col; phyB-lhy; PhyD-phyA; PhyD-phyB	not significant					9	26301788±8957712	19714233±5445751	20850261±5038292	20898175±3598512	23816622±5935051	11253238±2399916	13191635±2586584	19453330±25578213	9961453±5910316	13671296±2824020
AT2G38540.1	NLTP1	Q42589	Non-specific lipid-transfer protein 1 (LTP 1)			novel					0.572118		×							4.409	0.000233	0.0025889	6.043	0.018	0.087805	1.052	0.399	0.53896	4.4766	0.0026884	2.5705	0.029482	phyB-Ler; phyB-lhy; PhyD-phyB	4.4526	0.0046676	2.3309	0.027196	phyC-col; PhyD-phyC	12	394447786±40289602	338066188±66968414	430229131±194590264	261619962±46742979	443992214±92557682	277012613±36043229	328783856±87260476	240922385±92388498	207457371±49590568	222932150±85407243
AT4G08790.1	NILP2	Q94JV5	Deaminated glutathione amidase, chloroplastic/cytosolic (dGSH amidase) (EC 3.5.1.128) (Nitrilase-like protein 2) (Protein nitrilase 1 homolog) (AtNit1) (Protein Nit1 homolog)	3.5.1.128	DISRUPTION PHENOTYPE: No visible phenotype under normal growth conditions, but the accumuluation of N-(4-oxoglutarate)-L-cysteinylglycine (deaminated glutathione) in mutant plants is up to 70-fold higher than in the wild type. {ECO:0000269|PubMed:30692244}.	novel*		×			0.466365									0.745	0.679	0.74615	10.879	0.002	0.044444	1.206	0.321	0.53821	not significant					not significant					3	610380±252449	878284±549738	457976±382385	693141±640113	310260±529756	1272567±141256	127357±220589	1534961±1704709	202241±267636	769642±700947
AT4G14540.1	NFYB3	O23310	Nuclear transcription factor Y subunit B-3 (AtNF-YB-3) (AtNF-YB3) (Transcriptional activator HAP3C)				×				0.155063									not significant									not significant					8.9658	6.4174e-05	4.1926	0.0016127	phyA-col; phyA-ler; phyA-lhy; PhyB-phyA; phyC-phyA; PhyD-phyA	3	2832520±2613225	562801±404161	1512056±2853441	703602±635804	709994±820669	616042±740717	755487±686326	4113787±1902245	1413728±597223	771885±627709
AT5G67590.1	NDUS4	Q9FJW4	NADH dehydrogenase [ubiquinone] iron-sulfur protein 4, mitochondrial (Protein FROSTBITE1)		DISRUPTION PHENOTYPE: Leaves have a reduced capacity for cold acclimation, appear water-soaked, leak electrolytes, and accumulate reactive oxygen species constitutively. Sugar-sensitive germination, delayed growth, modified respiration pathway, and altered stress responses. {ECO:0000269|PubMed:12084824, ECO:0000269|PubMed:19675153}.	novel					-0.134695									6.288	5.47e-06	0.000196	0.778	0.382	0.59688	2.485	0.045	0.14062	4.0533	0.0047733	2.3212	0.042465	PhyD-phyA; PhyD-phyB	10.074	2.7731e-05	4.557	0.00092212	phyC-col; PhyB-ler; phyC-ler; phyC-lhy; PhyB-phyA; phyC-phyA; PhyD-PhyB; PhyD-phyC	13	14597565±975612	14125575±2831846	16050192±7494063	19966701±1313569	13270230±4480367	13880616±3894416	9758054±2050699	17035104±2614011	9728034±2162671	7148192±1901222
ATMG00070.1	NDUS3	Q95748	NADH dehydrogenase [ubiquinone] iron-sulfur protein 3 (EC 7.1.1.2) (NADH dehydrogenase subunit 9)	7.1.1.2		novel					-0.069043						×			4.092	0.000461	0.0038417	0.011	0.917	0.96947	2.901	0.023	0.12778	not significant					8.4392	9.7927e-05	4.0091	0.0021349	PhyD-col; PhyD-ler; PhyB-lhy; PhyD-phyA; PhyD-PhyB; PhyD-phyC	4	4633951±2788814	2448919±816871	2117917±2249361	1820442±662441	3971079±380740	3785119±1368925	901027±1241332	1140555±1975498	2239748±1365603	1108168±937860
AT4G34700.1	NDUB9	Q945M1	NADH dehydrogenase [ubiquinone] 1 beta subcomplex subunit 9 (B22 subunit of eukaryotic mitochondrial complex I) (Complex I-B22) (AtCIB22) (CI-B22) (NADH-ubiquinone oxidoreductase B22 subunit)		DISRUPTION PHENOTYPE: Shorter roots, smaller plants and delayed flowering. {ECO:0000269|PubMed:21035093}.	novel					0.134157									2.337	0.025	0.073529	4.319	0.043	0.20476	4.255	0.003	0.042857	not significant					not significant					5	12307551±1030485	13676407±1135463	15697178±3646831	14042321±2078383	8699726±5988033	18547387±4586460	8254338±4802729	8382702±6695110	8053189±5636287	12117900±5027000
AT2G02050.1	NDUB7	Q9SKC9	NADH dehydrogenase [ubiquinone] 1 beta subcomplex subunit 7			novel					0.130383									3.713	0.001	0.0066667	1.927	0.172	0.36596	1.022	0.416	0.58732	not significant					not significant					4	2138608±780093	1834700±380025	2997251±1445845	3600022±1683370	4244437±2031599	1117914±912399	1593809±1386374	499340±492067	2432630±2041412	1747905±846341
AT2G20360.1	NDUA9	Q9SK66	NADH dehydrogenase [ubiquinone] 1 alpha subcomplex subunit 9, mitochondrial				×				0.445653									1.459	0.186	0.25655	7.283	0.01	0.046512	2.956	0.021	0.097674	not significant					not significant					20	15806747±4114062	17754270±2967587	17943434±3171672	18787536±4831638	14513007±3603372	25074522±3812372	16347242±7310366	9479232±9732619	10988034±3408966	17183417±7772961
AT5G52840.1	NDUA5	Q9FLX7	Probable NADH dehydrogenase [ubiquinone] 1 alpha subcomplex subunit 5, mitochondrial				×				-0.750226									0.572	0.828	0.8625	0.259	0.614	0.81579	3.853	0.005	0.033333	not significant					not significant					13	40186580±45679745	17108791±8909274	17289873±16621887	20380831±11953258	27727451±15508111	22965443±8612922	11076131±2275845	54945695±67038754	53177038±52610696	13256673±7767787
AT1G13930.3	NDRP2	Q9XI93	Nodulin-related protein 2				×				0.807325		×		×					5.075	5.81e-05	0.0005	7.643	0.008	0.041026	6.832	7.69e-05	0.004695	4.6336	0.0021834	2.6609	0.026741	lhy-Ler; phyA-lhy	6.7445	0.0004316	3.3649	0.0056833	ler-col; lhy-col; phyA-col; PhyB-col; phyC-col; PhyD-phyA; PhyD-PhyB	17	91794120±25917334	205504465±33480307	42901801±20228345	109737033±46975811	138110666±51189669	101421430±43505958	35347652±16996788	54106620±4699425	86400668±25203848	77799648±46977035
AT1G74880.1	NDHO	Q9S829	NAD(P)H-quinone oxidoreductase subunit O, chloroplastic (EC 7.1.1.-) (NAD(P)H dehydrogenase subunit O) (NDH subunit O) (NDH-O) (NADH-plastoquinone oxidoreductase subunit O)	7.1.1.-	DISRUPTION PHENOTYPE: Malfunction of the NDH complex. {ECO:0000269|PubMed:15608332}.		×				0.841976									3.254	0.003	0.011538	3.591	0.064	0.22456	7.447	3.46e-05	0.0011567	not significant					5.3561	0.00172	2.7645	0.013323	phyA-col; phyA-ler; phyA-lhy; PhyB-phyA; phyC-phyA; PhyD-phyA	7	13527982±2204946	11019294±4713869	12805366±2108510	14497399±1313088	13541801±2815928	7688551±1654420	7790371±1344890	142222035±121318086	15193384±10523022	7362976±2198856
AT4G37925.1	NDHM	Q2V2S7	NAD(P)H-quinone oxidoreductase subunit M, chloroplastic (EC 7.1.1.-) (NAD(P)H dehydrogenase subunit M) (NDH subunit M) (NDH-M) (NADH-plastoquinone oxidoreductase subunit M)	7.1.1.-	DISRUPTION PHENOTYPE: Malfunction of the NDH complex. {ECO:0000269|PubMed:15608332}.	novel*		×			0.848653									5.281	3.84e-05	0.000384	2.057	0.158	0.36739	0.494	0.779	0.84216	5.0333	0.0013003	2.886	0.018556	phyB-col; phyB-Ler; phyB-phyA; PhyC-phyB; PhyD-phyB	not significant					8	2122915±2156815	3097603±1437460	2546104±3270907	5071397±2023098	7434458±3856700	11769290±8319534	2360251±1796131	7832711±2220096	11666933±6618162	11214125±8441722
ATCG00420.1	NDHJ	P56754	NAD(P)H-quinone oxidoreductase subunit J, chloroplastic (EC 7.1.1.-) (NAD(P)H dehydrogenase subunit J) (NADH-plastoquinone oxidoreductase subunit J)	7.1.1.-		novel*		×			0.141015									2.613	0.013	0.048148	0.84	0.364	0.70192	2.645	0.035	0.15556	not significant					not significant					2	400908±119343	291756±206714	323654±307967	425495±231882	411776±147988	968460±259015	457820±162255	382795±363279	301932±237046	547608±92984
AT5G44200.2	NCBP2	Q9XFD1	Nuclear cap-binding protein subunit 2 (20 kDa nuclear cap-binding protein) (NCBP 20 kDa subunit) (AtCBP20)		DISRUPTION PHENOTYPE: Hypersensitivity to abscisic acid during germination, significant reduction of stomatal conductance and greatly enhanced tolerance to drought. Plants also display mild developmental abnormalities, such as serrated rosette leaves, delayed development and slightly reduced stature. {ECO:0000269|PubMed:15604709}.	novel					0.290699									3.932	0.000655	0.005575	0.248	0.621	0.80649	7.257	4.42e-05	0.001872	not significant					5.5643	0.0013825	2.8593	0.011435	lhy-ler; phyA-ler; PhyB-lhy; PhyB-phyA	3	1935392±712946	1380440±299906	2135983±602917	2650706±1072305	1700298±1459279	199145±398289	886888±769350	124351±215382	914024±1241073	2525072±531987
AT5G20080.1	NB5R2	P83291	NADH-cytochrome b5 reductase-like protein (B5R) (EC 1.6.2.2)	1.6.2.2		novel					-0.0497623									2.734	0.01	0.025316	2.884	0.096	0.24	2.014	0.094	0.21609	not significant					5.6939	0.0012094	2.9174	0.010422	phyA-col; phyA-ler; PhyB-phyA	23	147192709±13891615	187159142±23558121	175501802±60787096	162073021±16124159	138262663±75338511	128372608±30808885	63518816±52967138	42977148±31352291	115166067±82200731	209067493±59111631
AT5G17770.1	NB5R1	Q9ZNT1	NADH--cytochrome b5 reductase 1 (EC 1.6.2.2)	1.6.2.2		novel					0.691645									10.37	7.12e-09	2.2889e-07	3.294	0.076	0.24	3.293	0.013	0.059091	9.1279	1.4461e-05	4.8398	0.0010655	PhyC-col; lhy-Ler; phyB-Ler; PhyC-Ler; PhyD-PhyC	16.415	5.9715e-07	6.2239	6.5527e-05	phyA-col; phyC-col; PhyD-col; lhy-ler; phyA-ler; PhyB-ler; phyC-ler; PhyD-ler; phyA-lhy; phyC-lhy; PhyB-phyA; phyC-PhyB	7	105266973±21328241	94266405±23923368	136846910±18969236	123957762±11104080	43603827±28546921	67231507±6101010	72459743±60957749	16629028±26927007	53906332±39689628	72640765±25787631
AT3G15950.1	NAI2	Q9LSB4	TSA1-like protein (Protein NAI2)		DISRUPTION PHENOTYPE: Loss of ER bodies accumulation in all parts of the seedling and alteration of PYK10 localization. {ECO:0000269|PubMed:18780803}.	novel					0.855714				×	×				2.299	0.028	0.054902	12.638	0.000888	0.0086957	1.891	0.114	0.25055	not significant					not significant					21	5441492±997616	8672142±1414481	7333755±2520441	6589312±742342	12605478±5651372	12306706±3977667	6306624±2824906	17319313±3503923	6400144±2446625	8452469±1126320
AT5G25880.1	NADP-ME3	Q9XGZ0	NADP-dependent malic enzyme 3 (AtNADP-ME3) (NADP-malic enzyme 3) (EC 1.1.1.40)	1.1.1.40		novel					0.593992									5.966	1.01e-05	0.000202	0.002	0.963	0.96985	3.607	0.008	0.066667	4.703	0.0019933	2.7004	0.025514	PhyC-col; phyB-Ler; PhyC-Ler; PhyD-PhyC	8.9793	6.3496e-05	4.1973	0.0016079	ler-col; lhy-ler; phyA-ler; phyC-ler; PhyB-phyA; PhyD-phyA; phyC-PhyB; PhyD-phyC	2	2426145±581652	1584447±302559	2726208±889881	3003371±714540	2088809±383701	1505653±541989	1408778±1927299	391197±677573	968219±902083	2164354±612229
AT5G11670.1	NADP-ME2	Q9LYG3	NADP-dependent malic enzyme 2 (AtNADP-ME2) (NADP-malic enzyme 2) (EC 1.1.1.40)	1.1.1.40			×				0.779118			×						3.482	0.002	0.0072727	9.9	0.003	0.021429	2.575	0.039	0.12615	not significant					7.9558	0.00014653	3.8341	0.0027723	lhy-ler; phyC-ler; phyA-lhy; PhyB-lhy; phyC-phyA; phyC-PhyB; PhyD-PhyB	20	45366016±13923467	41666740±4118155	29349777±7235963	31988200±9747505	34812978±9595888	58046759±4901762	28921209±1024048	32921635±12741399	24245470±6094019	31378086±3366447
AT1G50360.1	MYO3	F4I507	Myosin-3 (Myosin VIII A) (AtVIIIA)			novel					0.214454									5.448	2.75e-05	0.00030211	0.925	0.341	0.55447	2.063	0.087	0.25882	4.5172	0.0025472	2.5939	0.028745	phyA-col; phyA-Ler; phyB-Ler	6.7399	0.00043347	3.363	0.0056851	phyA-ler; phyC-ler; phyA-lhy; phyC-lhy; PhyB-phyA; phyC-PhyB	2	6360924±899990	5854189±1108129	7076481±1161163	7738664±1874903	4162686±2892246	6524764±968030	1752872±2384382	2040444±3534153	3496008±2155143	6020987±516228
AT4G38800.1	MTN1	Q9T0I8	5'-methylthioadenosine nucleosidase (MTA nucleosidase) (EC 3.2.2.16) (5'-methylthioadenosine nucleosidase 1) (AtMTAN1) (MTA nucleosidase 1)	3.2.2.16	DISRUPTION PHENOTYPE: No visible phenotype under normal growth condition. Not able to grow with methylthioadenosine (MTA) as unique source of sulfur. {ECO:0000269|PubMed:20345605}.		×				0.0848447									3.772	0.000932	0.0064276	0.001	0.971	0.99082	4.621	0.002	0.036364	not significant					4.9894	0.0025531	2.5929	0.01768	phyC-col; phyC-ler; phyC-lhy; phyC-phyA; phyC-PhyB; PhyD-phyC	5	1172163±294148	759843±233254	811462±380194	1160402±129953	1347408±622304	1426093±364390	960002±882501	770747±922141	1624625±1235982	1229883±181719
AT3G59970.3	MTHR1	Q9SE60	Methylenetetrahydrofolate reductase 1 (AtMTHFR1) (EC 1.5.1.20)	1.5.1.20		novel					0.778796									2.497	0.017	0.038202	4.955	0.031	0.1069	4.505	0.002	0.025	not significant					4.2173	0.006141	2.2118	0.032554	phyC-col; PhyD-PhyB; PhyD-phyC	21	50127743±6219770	45998167±2769804	43582716±11763396	49395137±3341263	51385299±7487359	56683246±2361943	52755149±4316981	53466076±22476114	37081768±10525125	60138122±5138111
AT5G53850.5	MTBC	Q9FN41	Probable bifunctional methylthioribulose-1-phosphate dehydratase/enolase-phosphatase E1 [Includes: Methylthioribulose-1-phosphate dehydratase (MTRu-1-P dehydratase) (EC 4.2.1.109); Enolase-phosphatase E1 (EC 3.1.3.77) (2,3-diketo-5-methylthio-1-phosphopentane phosphatase)]	3.1.3.77; 4.2.1.109		novel					0.615388									2.443	0.02	0.046512	2.49	0.121	0.27191	1.258	0.298	0.4227	not significant					not significant					11	6710078±1545744	7779507±2794813	6853511±2900948	8131580±2609254	7092330±3542364	6159772±549688	4859365±1304522	4635089±1166819	4671390±1746837	7971968±1865961
AT4G04830.1	MSRB5	Q9ZS91	Peptide methionine sulfoxide reductase B5 (AtMSRB5) (EC 1.8.4.12) (Peptide-methionine (R)-S-oxide reductase)	1.8.4.12		novel					N/A									9.213	3.93e-08	3.93e-06	0.607	0.44	0.6855	0.623	0.683	0.80353	8.5296	2.5792e-05	4.5885	0.0015174	Ler-col; phyA-col; phyB-col; PhyD-Ler; phyB-lhy; PhyD-phyA; PhyD-phyB	8.682	8.0428e-05	4.0946	0.0018646	ler-col; PhyB-col; lhy-ler; phyC-ler; PhyD-ler; PhyB-lhy; phyC-PhyB; PhyD-PhyB	5	5110533±3544678	5982207±684618	578521±460161	389757±358829	4766328±3323210	5932105±833763	163870±283831	1949589±1045052	295584±156735	779631±1056393
AT1G11430.1	MORF9	Q9LPZ1	Multiple organellar RNA editing factor 9, chloroplastic (RNA editing-interacting protein 9)		DISRUPTION PHENOTYPE: White leaves with green islands, giving a variegated appearance. Mutant plants can grow autotrophically on soil. {ECO:0000269|PubMed:22411807}.		×				0.447924			×						3.625	0.001	0.005	0.251	0.619	0.79871	3.621	0.008	0.051613	not significant					8.7281	7.7503e-05	4.1107	0.0018138	PhyD-col; PhyD-lhy; PhyD-phyA; PhyD-PhyB; PhyD-phyC	6	6920483±2102290	5775762±1448043	5852173±4139305	8017094±3318603	6453626±2359127	3119896±1093685	8019559±3770489	4665953±4279750	6367917±1438818	4786902±2581301
AT3G15000.1	MORF8	Q9LKA5	Multiple organellar RNA editing factor 8, chloroplastic/mitochondrial (RNA editing-interacting protein 1)		DISRUPTION PHENOTYPE: Dwarf plants. {ECO:0000269|PubMed:22566615, ECO:0000269|PubMed:23818871}.		×				N/A									2.923	0.006	0.023529	37.351	1.97e-07	3.94e-05	0.462	0.803	0.88729	not significant					3.7251	0.011125	1.9537	0.047564	phyC-ler	6	16970202±1070546	10132792±3504278	15600813±6230833	14356340±2738494	12412246±7882541	8450398±1304258	14304675±3062585	6462969±3591939	16603482±3775850	9277290±3715299
AT2G14170.1	MMSA	Q0WM29	Methylmalonate-semialdehyde dehydrogenase [acylating], mitochondrial (MM-ALDH) (MMSDH) (Malonate-semialdehyde dehydrogenase [acylating]) (EC 1.2.1.27) (Aldehyde dehydrogenase family 6 member B2)	1.2.1.27			×				0.587963						×			not significant									not significant					4.1638	0.0065413	2.1843	0.033912	phyC-col; PhyD-col	13	5035757±1472633	4276804±991464	4836131±1490782	5728285±903484	3337573±1105872	10409626±2676390	15293060±23850503	7749346±6236701	14102221±16031866	6031297±1294820
AT1G70890.1	MLP43	Q9SSK5	MLP-like protein 43				×			×	0.803085									2.734	0.01	0.024691	4.87	0.032	0.085333	4.784	0.001	0.0090909	7.9201	4.7656e-05	4.3219	0.0022248	Ler-col; phyA-col; phyB-col; lhy-Ler; PhyD-Ler; phyA-lhy; phyB-lhy; PhyD-phyA; PhyD-phyB	not significant					13	32293316±7471569	39906436±21490926	18071942±6094406	17967541±6459036	37861485±6451589	20379419±9695533	16133299±8982778	29493931±8424855	16416319±7696823	28695999±18336178
AT3G57050.1	METC	P53780	Cystathionine beta-lyase, chloroplastic (CBL) (EC 4.4.1.13) (Beta-cystathionase) (Cysteine lyase) (Cysteine-S-conjugate beta-lyase)	4.4.1.13			×				0.624005						×			3.916	0.000679	0.005432	1.586	0.214	0.51566	3.246	0.014	0.096552	not significant					4.9014	0.0028125	2.5509	0.018742	phyA-lhy; PhyB-lhy; PhyD-lhy	5	7181056±2268935	5292673±1868624	4783658±1751467	4651007±1977928	4260747±2961432	9962967±1868394	1179839±2043541	1050904±1820218	2659922±2600612	4395134±2971126
AT1G55480.1	MET1	Q94BS2	Protein MET1, chloroplastic (PDZ domain, K-box domain, and TPR region containing protein)		DISRUPTION PHENOTYPE: Conditional reduced growth in fluctuating white light intensities conditions, with near complete blockage in photosystem II (PSII) supercomplex formation, and concomitant increase of unassembled psbC (CP43), thus leading to reduced PSII efficiency and biomass accumulation. Increased sensitivity to high light conditions, associated with the loss of PSII supercomplexes and acc…		×			×	0.842796									4.678	0.000132	0.00085161	0.775	0.383	0.60794	2.968	0.021	0.097674	6.0734	0.00036337	3.4397	0.0080235	phyB-col; phyB-Ler; phyB-phyA; PhyC-phyB; PhyD-phyB	not significant					25	45663322±21857873	41601898±13798669	37830900±27103282	35401499±23286593	60635255±19499898	78327579±39605415	29698099±14338344	74292864±45094498	103592011±38221522	86928696±43996754
AT1G60550.1	MENB	Q8GYN9	1,4-dihydroxy-2-naphthoyl-CoA synthase, peroxisomal (DHNS) (EC 4.1.3.36) (Enoyl-CoA hydratase/isomerase D) (ECHID) (Naphthoate synthase)	4.1.3.36			×				0.790874									2.65	0.012	0.035821	3.387	0.072	0.2027	3.57	0.008	0.059259	not significant					not significant					9	4995294±907161	4102509±952150	5535089±976214	5585814±649358	3018885±1134801	2504777±319408	4291777±748875	3915546±4123520	3028210±1519465	4323643±817261
AT5G09660.1	MDHX2	Q9ZP05	Malate dehydrogenase 2, peroxisomal (EC 1.1.1.37) (Microbody NAD-dependent malate dehydrogenase) (mbNAD-MDH) (Peroxisomal NAD-dependent malate dehydrogenase 2) (pxNAD-MDH2) (Peroxisomal malate dehydrogenase 2) (Peroxisomal MDH2)	1.1.1.37	DISRUPTION PHENOTYPE: No visible phenotype under normal growth conditions, but the double mutant plants pmdh1 and pmdh2 show seedling growth arrest 5 days after seed imbibition. {ECO:0000269|PubMed:17376163}.		×				0.861193				×	×	×			3.684	0.001	0.0038462	18.183	9.87e-05	0.004935	1.933	0.107	0.22766	not significant					not significant					34	263266590±21243861	317413557±47606111	327441867±125158777	315960608±48416890	256014832±27609933	391943217±54733295	403101147±90474940	427754640±122712081	262638691±56175238	416834178±72017294
AT2G22780.1	MDHX1	O82399	Malate dehydrogenase 1, peroxisomal (EC 1.1.1.37) (Peroxisomal NAD-dependent malate dehydrogenase 1) (pxNAD-MDH1) (Peroxisomal malate dehydrogenase 1) (Peroxisomal MDH1)	1.1.1.37	DISRUPTION PHENOTYPE: No visible phenotype under normal growth conditions, but the double mutant plants pmdh1 and pmdh2 show seedling growth arrest 5 days after seed imbibition. {ECO:0000269|PubMed:17376163}.		×				0.236423									1.985	0.057	0.1	9.423	0.004	0.022857	3.52	0.009	0.047368	not significant					not significant					16	10426312±2164306	9391979±1505329	7947312±2111437	9011279±1237757	7567888±2423430	15814115±4325705	10510854±1294945	20603333±11864216	8617118±5292616	10740356±3439463
AT5G43330.1	MDHC2	P57106	Malate dehydrogenase 2, cytoplasmic (EC 1.1.1.37) (Cytosolic NAD-dependent malate dehydrogenase 2) (cNAD-MDH2) (Cytosolic malate dehydrogenase 2) (Cytosolic MDH2)	1.1.1.37		novel					0.561894									2.564	0.015	0.043478	0.283	0.598	0.73497	3.69	0.007	0.059259	not significant					not significant					9	1365699±510695	676025±126885	562051±314349	330390±237447	956576±301046	2263792±1158299	1213873±762252	1187735±1576710	2347032±2533075	1968268±1556284
AT5G16470.2	MBS2	Q9FFD8	Protein METHYLENE BLUE SENSITIVITY 2		DISRUPTION PHENOTYPE: Plants lacking both MBS1 and MBS2 exhibit premature leaf senescence. {ECO:0000269|PubMed:24151292}.		×				-0.200024									not significant									not significant					8.2432	0.0001151	3.9389	0.0023832	phyA-lhy; PhyD-lhy; PhyB-phyA; phyC-phyA; PhyD-PhyB; PhyD-phyC	3	2949006±797041	5342821±910890	3770087±1483494	6187171±1244044	4387907±1602326	3147473±1369555	2795363±1340231	9473635±5271645	6900509±8691892	2543387±754537
AT1G15340.1	MBD10	Q9XI36	Methyl-CpG-binding domain-containing protein 10 (AtMBD10) (MBD10) (Methyl-CpG-binding protein MBD10)		DISRUPTION PHENOTYPE: Impaired nucleolar dominance. {ECO:0000269|PubMed:19061642}.	novel					0.840315		×							3.181	0.004	0.014545	7.887	0.007	0.063636	3.413	0.01	0.054054	not significant					4.7566	0.0033043	2.4809	0.021287	PhyB-col; PhyB-ler; PhyD-PhyB	7	15605639±6345494	14694300±4968161	17661653±3389026	16121949±4735060	15407043±1830853	25050764±4705319	20888477±12576571	26828355±10275080	22166162±8356518	41175037±13502265
AT4G37040.1	MAP1D	Q9FV50	Methionine aminopeptidase 1D, chloroplastic/mitochondrial (MAP 1D) (MetAP 1D) (EC 3.4.11.18) (Peptidase M 1D)	3.4.11.18		novel*		×			0.883046		×							4.112	0.000441	0.00441	8.038	0.007	0.1	2.127	0.079	0.24179	4.5725	0.0023669	2.6258	0.02823	phyB-Ler; PhyD-phyB	not significant					3	7648704±1561257	5799735±1611971	7897873±1740375	9356010±1181706	4566854±2083890	5094590±1287946	7301704±3169954	5101493±5113065	4652409±1858967	4570881±1687000
AT5G55230.3	MA651	Q9FLP0	65-kDa microtubule-associated protein 1 (AtMAP65-1)			novel					N/A									1.838	0.08	0.14414	0.004	0.95	0.96939	5.27	0.000658	0.01316	3.9182	0.0057562	2.2399	0.04765	phyA-col; phyA-lhy; phyB-phyA	not significant					9	5484057±427669	3609686±854135	4331413±1818005	4755735±924889	5739524±1131030	4491380±3206354	1781893±1570185	3229857±3856120	4960688±1727355	5848418±2170756
AT1G27950.1	LTPG1	Q9C7F7	Non-specific lipid transfer protein GPI-anchored 1 (AtLTPG-1) (Protein LTP-GPI-ANCHORED 1)		DISRUPTION PHENOTYPE: Reduced cuticular wax load on the stem surface and in silique walls, with altered cuticular lipid composition (especially C29 alkane) associated with diffuse cuticular layer structure. Increased number of plastoglobules in the stem cortex and leaf mesophyll cells, protrusions of the cytoplasm into the vacuole in the epidermis, and enhanced susceptibility to infection by the …		×				0.559362									2.886	0.007	0.027451	16.736	0.000171	0.0048857	2.981	0.021	0.12727	not significant					4.2336	0.0060237	2.2201	0.032192	PhyB-lhy; PhyB-phyA; PhyD-PhyB	3	7960373±11546935	18103215±11327676	10271008±11063928	16142679±11080933	7438820±7898956	11453248±11715997	6125308±10609344	8765833±15182868	11341756±13517831	40064838±5990393
AT1G50900.1	LTD	Q8VY88	Protein LHCP TRANSLOCATION DEFECT (Protein GRANA-DEFICIENT CHLOROPLAST 1)		DISRUPTION PHENOTYPE: Not able to grow photoautotrophically in soil. Pale green, slow growth and no bolting. No appressed grana in chloroplasts. {ECO:0000269|PubMed:21098677, ECO:0000269|PubMed:21505433}.	novel					0.809199									not significant									not significant					3.7664	0.010573	1.9758	0.045977	0	2	225738±376265	701456±421152	278447±359654	877743±368054	466742±560081	170533±341066	984598±1104812	ND	105181±278282	899888±443841
AT1G65700.3	LSM8	Q8VYI0	Sm-like protein LSM8 (AtLSM8) (U6 snRNA-associated Sm-like protein LSM8)		DISRUPTION PHENOTYPE: Developmental alterations, such as reduced root length, alterations in the shape and number of cotyledons, small rosette leaves with short petioles, early flowering, short siliques with reduced seed number and frequently aborted seeds (PubMed:23221597). Lower pre-mRNA splicing events and reduced levels of U6 snRNA, but elevated levels of U4 snRNA (PubMed:32396196). {ECO:0000…		×				0.561162									7.763	4.02e-07	1.1629e-05	0.387	0.537	0.73562	4.907	0.001	0.011765	not significant					14.046	2.1426e-06	5.6691	0.00016404	PhyD-col; lhy-ler; phyA-ler; PhyB-ler; PhyD-lhy; PhyD-phyA; PhyD-PhyB; PhyD-phyC	2	639246±205249	264014±326080	490587±450142	867337±379372	356453±230090	172259±320286	96947±167918	38125±36938	106634±171176	103556±165110
AT5G48870.1	LSM5	Q9FKB0	Sm-like protein LSM5 (AtLSM5) (Protein SUPERSENSITIVE TO ABA AND DROUGHT 1) (AtSAD1) (U6 snRNA-associated Sm-like protein LSM5)		DISRUPTION PHENOTYPE: Embryonic lethality when homozygous. {ECO:0000305|PubMed:23221597}.	novel					0.230195									not significant									not significant					5.9902	0.00089568	3.0478	0.0087495	lhy-col; phyA-col; phyC-col; PhyD-lhy; PhyD-phyA; PhyD-phyC	2	702147±391700	936601±154926	357125±308279	475763±318784	752722±535732	ND	ND	ND	194833±251025	304244±578230
AT3G10940.1	LSF2	Q9SRK5	Phosphoglucan phosphatase LSF2, chloroplastic (EC 3.1.3.-) (Phosphoglucan phosphatase like sex Four2) (Protein LIKE SEX4 2)	3.1.3.-	DISRUPTION PHENOTYPE: No visible phenotype under normal growth conditions, but starch of mutant plants contains high levels of C3-bound phosphate. {ECO:0000269|PubMed:22100529}.		×				0.70965									1.132	0.36	0.5	11.688	0.001	0.025	1.313	0.275	0.45833	not significant					not significant					2	396309±242091	210905±292739	321084±260327	236381±294286	650310±589650	31894±63789	916975±442006	208654±361399	448835±438942	350386±176065
AT3G45140.1	LOX2	P38418	Lipoxygenase 2, chloroplastic (AtLOX2) (EC 1.13.11.12)	1.13.11.12			×				0.940758						×			5.262	3.99e-05	0.00036273	7.761	0.008	0.061538	5.432	0.000523	0.01046	6.4901	0.00022419	3.6494	0.0059086	phyB-col; phyB-lhy; PhyC-phyB; PhyD-phyB	6.3698	0.00061658	3.21	0.007122	phyA-col; phyC-col; phyA-ler; PhyB-phyA; PhyD-phyA; PhyD-phyC	53	119639109±23102356	93908723±25694265	94867979±26719102	87113891±3597801	125169360±37328164	66551970±7492972	63425793±28911287	36633914±6694265	51091694±23605144	76917905±18733077
AT1G04640.1	LIP2M	Q9SXP7	Octanoyltransferase LIP2, mitochondrial (EC 2.3.1.181) (Lipoate biosynthesis protein) (Lipoate-protein ligase) (Lipoyl ligase) (Lipoyl/octanoyl transferase) (Octanoyl-[acyl-carrier-protein]-protein N-octanoyltransferase)	2.3.1.181	DISRUPTION PHENOTYPE: Embryonic lethality. {ECO:0000269|PubMed:24872381}.	novel					0.6152									2.984	0.006	0.02069	1.33	0.255	0.46364	3.487	0.009	0.05	not significant					not significant					7	4912714±2040722	4865372±1039197	2830812±1499530	4114270±1564148	5002859±1182817	6886194±2994464	4060708±406500	3413667±1217404	7056402±2140341	3473565±1474378
AT4G10340.1	LHCB5	Q9XF89	Chlorophyll a-b binding protein CP26, chloroplastic (LHCB5) (LHCIIc) (Light-harvesting complex II protein 5)			novel					0.842757						×			2.771	0.009	0.024	17.86	0.000111	0.002775	0.606	0.695	0.75135	not significant					not significant					21	62809146±5766813	98592767±18331499	60157633±21154043	78652193±11669986	83781604±24518740	97709027±22967585	81741693±6627640	117601927±74125833	65260111±19936450	115314252±32542169
AT3G47470.1	LHCA4	P27521	Chlorophyll a-b binding protein 4, chloroplastic (LHCI type III CAB-4)				×				0.811438	×								1.918	0.067	0.14409	12.44	0.000965	0.014286	3.738	0.006	0.046154	not significant					not significant					6	4571985±1101091	5241594±1689076	3546814±1063174	4148547±1666319	4385734±1843238	5757888±2391547	3706242±880143	3750532±2198045	4213408±1523459	7579530±3285531
AT1G61520.3	LHCA3	Q9SY97	Photosystem I chlorophyll a/b-binding protein 3-1, chloroplastic (Lhca3*1) (LHCI type III LHCA3)		DISRUPTION PHENOTYPE: Slight decrease (30 percent) of LHCA2 levels (at protein level). {ECO:0000269|PubMed:11553743}.	novel					0.871038				×		×			1.716	0.106	0.16183	8.77	0.005	0.032258	1.668	0.161	0.29009	not significant					not significant					17	181053647±10233907	301685445±39707269	235818179±149656912	265065059±43745720	251771590±37374748	231467235±25949507	266342781±76179644	253126172±127343368	188449945±82145440	350440017±110248342
AT3G61470.1	LHCA2	Q9SYW8	Photosystem I chlorophyll a/b-binding protein 2, chloroplastic (Lhca2) (LHCI type III LHCA2)		DISRUPTION PHENOTYPE: Depletion of LHCA3 levels (at protein level). {ECO:0000269|PubMed:11553743}.				×		0.811821									not significant									not significant					4.5099	0.0043698	2.3595	0.026201	phyC-lhy; PhyD-phyC	5	5623094±1578434	6245227±4378300	6439845±4262524	4643362±1488403	5919472±3032232	2073983±838838	6772880±3937287	4216499±405099	3884667±862160	6293203±2609057
AT2G34430.1	LHB1B1						×				0.957384				×		×			2.631	0.013	0.032911	12.342	0.001	0.013333	1.211	0.319	0.4493	not significant					not significant					10	36643084±8761598	72592811±22000410	38153563±19973123	49784770±4794884	61265540±15687526	58355379±3638989	52630330±4809523	52511393±35284535	31476637±12505722	54122432±14324120
AT3G16530.1	LECT5	Q9LK72	Lectin-like protein At3g16530				×		×		0.764409									3.138	0.004	0.014545	0.649	0.425	0.62958	2.439	0.048	0.13913	not significant					15.572	9.2485e-07	6.0339	9.2261e-05	PhyD-col; lhy-ler; phyC-ler; PhyD-ler; phyA-lhy; PhyB-lhy; phyC-phyA; PhyD-phyA; phyC-PhyB; PhyD-PhyB	8	29308934±30359489	13438257±2210758	6445145±3076909	3246971±707218	8728648±1117566	21654012±955002	6797789±4191832	4760935±3539385	4396067±1923924	4311991±1590880
AT3G15356.1	LECT2	Q9LJR2	Lectin-like protein LEC (AtLEC) (Ath.lec2)			novel					0.617293									3.056	0.005	0.016667	0.115	0.736	0.86588	2.39	0.052	0.15362	not significant					21.645	5.5798e-08	7.2534	9.1844e-06	PhyD-col; PhyD-ler; phyA-lhy; PhyB-lhy; PhyD-lhy; PhyD-phyA; PhyD-PhyB; PhyD-phyC	12	59193640±52565014	26696970±5633911	15354936±2137303	15039910±2301584	14989544±8195817	28128665±4081916	8914800±2169015	11457333±13492547	10931020±2229296	14012784±3008215
AT1G09620.1	LARS	F4I116	Leucine--tRNA ligase, cytoplasmic (EC 6.1.1.4) (Leucyl-tRNA synthetase) (LeuRS)	6.1.1.4		novel					0.160661									4.119	0.000435	0.0034692	5.095	0.029	0.12609	7.503	3.22e-05	0.00322	not significant					12.595	5.0918e-06	5.2931	0.00030477	phyC-col; phyC-ler; phyC-lhy; PhyD-lhy; phyC-phyA; phyC-PhyB; PhyD-phyC	10	9249289±3250203	9576870±3485959	7597403±3684272	7325477±1724865	8505805±5044671	13704681±3589354	7079465±4454419	5118288±5682943	7513778±5529923	10809989±2140035
AT4G30920.1	LAP2	Q944P7	Leucine aminopeptidase 2, chloroplastic (EC 3.4.11.1) (Leucyl aminopeptidase 2) (AtLAP2) (Proline aminopeptidase 2) (EC 3.4.11.5) (Prolyl aminopeptidase 2)	3.4.11.1; 3.4.11.5		novel					0.631085					×	×			2.611	0.013	0.041935	28.464	2.83e-06	0.000283	2.234	0.067	0.21231	not significant					not significant					6	8612459±2884762	13072049±1154460	11212712±4884006	13770616±2810515	7360815±4957073	15145657±2143165	9119992±5185014	13889256±6402307	8001113±3241344	18385798±1800203
ATCG00760.1	L36	P62117	50S ribosomal protein L36, chloroplastic			novel					-0.0991281									2.538	0.016	0.055172	13.967	0.000513	0.02565	5.507	0.00047	0.0094	4.219	0.0038041	2.4197	0.036351	PhyC-lhy; PhyC-phyB	not significant					2	35982355±4556933	81646003±12344578	57481249±32287762	59255840±12807301	30979354±19337088	51796061±16364163	61043904±7768039	61182014±26715299	29118869±12758570	80831265±14785236
AT1G17860.1	KTI5	Q9LMU2	Kunitz trypsin inhibitor 5 (AtKTI5) (Kunitz trypsin inhibitor 2) (AtKTI2)			novel					0.69464		×							1.201	0.315	0.38415	6.303	0.016	0.068085	6.325	0.000152	0.00608	not significant					not significant					22	49880983±6136951	72303166±21120893	76380100±34416456	73943508±15766814	50033042±13926591	72202783±22381227	71681097±25161722	45717764±5035331	49385880±23456019	110414110±40547502
AT1G73260.1	KTI4	Q8RXD5	Kunitz trypsin inhibitor 4 (AtKTI4) (Kunitz trypsin inhibitor 1) (AtKTI1) (Trypsin protease inhibitor)		DISRUPTION PHENOTYPE: Enhanced lesion development after infiltration of leaf tissue with the programmed cell death (PCD)-eliciting fungal toxin fumonisin B1 (FB1) or the avirulent bacterial pathogen P.syringae pv. tomato DC3000 carrying avrB (Pst avrB). Enhanced resistance to the virulent pathogen E.carotovora subsp. carotovora SCC1. {ECO:0000269|PubMed:19825555}.	novel					0.777388									6.126	7.42e-06	8.7294e-05	0.692	0.41	0.56552	4.477	0.002	0.014286	13.446	3.9329e-07	6.4053	6.9254e-05	lhy-col; phyA-col; phyB-col; phyA-Ler; phyB-Ler; PhyD-phyA; PhyD-phyB	not significant					13	46185299±7770496	31149511±12272024	42548585±12559129	39591916±4372794	30084814±8136983	28400582±5984854	17277942±4295977	13818034±5361007	16177172±5113499	32596524±6987002
AT2G42910.1	KPRS4	Q680A5	Ribose-phosphate pyrophosphokinase 4 (EC 2.7.6.1) (Phosphoribosyl pyrophosphate synthase 4)	2.7.6.1		novel					0.537077									3.899	0.000703	0.0037	4.44	0.041	0.17083	6.151	0.000192	0.00384	not significant					11.384	1.112e-05	4.9539	0.00050842	phyC-col; phyC-ler; phyC-lhy; phyC-phyA; phyC-PhyB; PhyD-phyC	7	8500±20819	70376±86316	119382±224071	41761±69223	152880±198109	434519±416384	313762±475831	366979±512030	557353±869868	456223±367680
AT5G53480.1	KPNB1	Q9FJD4	Importin subunit beta-1 (Karyopherin subunit beta-1) (ATKPNB1)		DISRUPTION PHENOTYPE: Delayed development and flowering, reduced length of leaves, stems and siliques, increased sensitivity to abscisic acid (ABA) and increased drought tolerance. {ECO:0000269|PubMed:23582042}.	novel					0.582816		×							4.164	0.000394	0.00422	4.402	0.041	0.20476	1.257	0.299	0.49421	4.7009	0.0019986	2.6993	0.025514	phyB-col; phyA-Ler; phyB-Ler; PhyC-Ler	not significant					5	9115669±1432069	9021696±1516522	9852488±4548070	10238492±2330500	6243253±4258641	8183198±3260271	2212315±3831843	3715566±6435550	3277848±2290151	7896363±1417764
AT2G30410.1	KIS	O04350	Tubulin-folding cofactor A (AtTFCA) (CFA) (Protein KIESEL) (TCP1-chaperonin cofactor A) (Tubulin-specific chaperone A)		DISRUPTION PHENOTYPE: Embryo lethality. Embryos consisting of variably enlarged cells with cell-wall stubs. Abnormal microtubule organization. Endosperm indistinguishable from wild-type endosperm in regard to nuclear multiplication and subsequent cellularization. Cells undergoing cytokinesis divide abnormally although they display pheragmoplast microtubules and accumulate KNOLLE in the forming ce…	novel					0.361935									1.661	0.12	0.22018	7.844	0.007	0.077778	3.594	0.008	0.048485	not significant					not significant					2	90868±113353	92509±107879	60918±101942	106837±131635	194993±227627	ND	ND	1676169±1723247	43336±74018	793859±855682
AT5G15970.1	KIN2	P31169	Stress-induced protein KIN2 (Cold-induced protein COR6.6)			novel					0.379556									not significant									not significant					8.0779	0.00013216	3.8789	0.0025898	lhy-col; phyA-col; PhyB-col; phyC-col; lhy-ler	3	1226169±321642	3022204±324392	1045879±494018	1797078±387122	3006967±2476895	3665±7330	628118±545317	ND	767613±884127	1350099±923587
AT2G17265.1	KHSE	Q8L7R2	Homoserine kinase (EC 2.7.1.39) (Protein DOWNY MILDEW RESISTANT 1)	2.7.1.39	DISRUPTION PHENOTYPE: No visible phenotype under normal growth conditions, but mutant plant accumulate homoserine and show reduced susceptibility to the downy mildew pathogen Hyaloperonospora parasitica. {ECO:0000269|PubMed:15703056, ECO:0000269|PubMed:15986928, ECO:0000269|PubMed:19622802}.		×				0.215853									2.581	0.014	0.032558	8.173	0.006	0.027907	4.9	0.001	0.0090909	not significant					10.028	2.8678e-05	4.5425	0.00093473	phyC-col; phyC-ler; phyA-lhy; phyC-lhy; PhyB-phyA; phyC-phyA; phyC-PhyB; PhyD-phyC	13	56050260±13198121	49983257±4029839	50318136±10517409	51021095±3909729	41550131±21960767	76028456±3506323	58366634±37169568	31054771±26279112	43258509±25126709	70490297±9587112
AT5G26667.2	KCY3	O04905	UMP-CMP kinase 3 (EC 2.7.4.14) (Deoxycytidylate kinase) (CK) (dCMP kinase) (Uridine monophosphate/cytidine monophosphate kinase) (UMP/CMP kinase) (UMP/CMPK)	2.7.4.14		novel					0.890455									3.548	0.002	0.0083333	4.217	0.046	0.16727	9.534	2.73e-06	0.000546	8.8639	1.8615e-05	4.7301	0.0012415	lhy-Ler; PhyD-Ler; phyA-lhy; phyB-lhy; PhyC-lhy; PhyD-phyA; PhyD-phyB	5.8069	0.0010774	2.9676	0.0097114	phyA-col; phyA-ler; phyA-lhy; PhyB-phyA; phyC-phyA; PhyD-phyA	13	24776837±2871100	26004173±3262225	19046967±6910590	23162957±1908791	35089549±5213425	21171330±7379761	14181284±4769593	76622640±47537097	17929945±4357055	19982326±3108183
AT1G04690.1	KCAB	O23016	Probable voltage-gated potassium channel subunit beta (K(+) channel subunit beta) (Potassium voltage beta 1) (KV-beta1)				×				0.100336						×			3.332	0.003	0.0098361	2.038	0.16	0.28829	4.939	0.001	0.0090909	3.9503	0.0055049	2.2593	0.046969	phyB-lhy; PhyC-lhy	4.7758	0.0032339	2.4903	0.021123	phyA-ler; PhyB-phyA; phyC-phyA	15	7363395±2997991	8706729±1717517	7415512±2438237	8056311±1353462	11311580±1975474	8528727±1985385	5985764±827242	13321072±2546410	6208330±1957031	6825806±2192016
AT5G50370.1	KAD3	Q9FK35	Adenylate kinase 3 (AK 3) (EC 2.7.4.3) (ATP-AMP transphosphorylase 3) (ATP:AMP phosphotransferase) (Adenylate monophosphate kinase 3) (AMK3)	2.7.4.3			×	×			0.077669									2.445	0.02	0.044444	5.353	0.025	0.071233	1.453	0.224	0.3664	not significant					not significant					14	9969673±2294914	9921305±2524535	10184541±5658555	10141259±648978	11724405±2636554	10707013±2897465	4845152±1751736	8492649±5519265	9298115±4157164	12447193±4897574
AT3G45300.1	IVD	Q9SWG0	Isovaleryl-CoA dehydrogenase, mitochondrial (IVD) (EC 1.3.8.4)	1.3.8.4	DISRUPTION PHENOTYPE: No visible phenotype under normal growth conditions. {ECO:0000269|PubMed:20501910}.	novel					0.476119				×					3.912	0.000684	0.0043125	5.557	0.023	0.10698	1.264	0.296	0.4227	not significant					3.9777	0.0081718	2.0877	0.038915	lhy-ler; phyA-lhy; PhyB-lhy	11	10750225±3621411	9434448±3927325	6680308±1755950	6105552±2436316	6649470±1957870	17485827±3531555	4582244±3044436	7636592±4610633	5469111±1856884	7123851±1696139
AT2G02500.2	ISPD	P69834	2-C-methyl-D-erythritol 4-phosphate cytidylyltransferase, chloroplastic (EC 2.7.7.60) (4-diphosphocytidyl-2C-methyl-D-erythritol synthase) (MEP cytidylyltransferase) (AtMECT) (AtMEPCT)	2.7.7.60	DISRUPTION PHENOTYPE: Albino phenotype and seedling lethal when homozygous. The phenotype is caused by an early arrest in chloroplast differentiation. {ECO:0000269|PubMed:18236010}.		×	×			0.495537									2.829	0.008	0.024615	13.279	0.00068	0.013333	6.025	0.000228	0.0057	not significant					not significant					11	6786321±1843868	4699089±1131681	7262511±3733523	7196126±3370158	7808398±956945	7574472±4068819	11500294±7585220	4870847±766068	14911002±7529526	6372775±2032475
AT1G12240.1	INVA4	Q39041	Acid beta-fructofuranosidase 4, vacuolar (At beta fruct4) (AtBETAFRUCT4) (EC 3.2.1.26) (Acid invertase 4) (AI 4) (Acid sucrose hydrolase 4) (Vacuolar invertase 4) (Inv-V4) (VAC-INV 4) (VI 4)	3.2.1.26	DISRUPTION PHENOTYPE: Reduced carbon fixation rates during the day, but increased respiration during the night (PubMed:20207708). Shorter roots (PubMed:16481625). {ECO:0000269|PubMed:16481625, ECO:0000269|PubMed:20207708}.		×				0.871785									3.785	0.000906	0.0052632	0.196	0.66	0.8275	3.736	0.006	0.0375	not significant					3.8597	0.0094298	2.0255	0.042701	phyC-ler; phyC-PhyB	10	3290180±1239286	2215675±1281653	521994±614536	599004±385487	4387306±5495060	8309714±4004550	2463988±721219	259213±271005	1998122±2232928	1103019±897122
AT1G62660.1	INVA3	Q43348	Acid beta-fructofuranosidase 3, vacuolar (At beta fruct3) (AtBETAFRUCT3) (EC 3.2.1.26) (Acid invertase 3) (AI 3) (Acid sucrose hydrolase 3) (Vacuolar invertase 3) (Inv-V3) (VAC-INV 3) (VI 3)	3.2.1.26		novel					0.859074									2.769	0.009	0.024	11.587	0.001	0.0086957	1.124	0.361	0.45696	not significant					not significant					17	37600931±4181755	38510160±6529219	34265975±7254569	30498275±6299223	30361318±11125404	66984186±20688948	25575983±5516988	40013610±14598279	41393629±11997615	54147049±11870029
AT5G10170.1	INO3	Q9LX12	Probable inositol 3-phosphate synthase isozyme 3 (AtIPS3) (MIP synthase 3) (EC 5.5.1.4) (Myo-inositol 1-phosphate synthase 3) (AtMIPS 3) (MI-1-P synthase 3)	5.5.1.4	DISRUPTION PHENOTYPE: Lethal when homozygous. {ECO:0000269|PubMed:19812700}.		×				0.945152									3.809	0.00086	0.00625	6.056	0.018	0.2	2.558	0.04	0.17021	6.1865	0.00031825	3.4972	0.0074938	Ler-col; lhy-col; phyA-col; phyB-col; PhyC-col	not significant					2	780923±488414	123052±246104	ND	ND	103715±207430	152634±305267	ND	89496±155012	ND	ND
AT4G11175.1	infA	O82499	Translation initiation factor IF-1, chloroplastic					×		×	0.74437									3.943	0.000639	0.0034541	0.067	0.797	0.87582	4.056	0.004	0.028571	not significant					4.9518	0.0026607	2.575	0.018278	PhyD-col; PhyD-lhy; PhyD-PhyB; PhyD-phyC	8	4476613±799496	3394366±528484	5512470±2444262	4212875±408094	3668527±2238853	3128561±924089	3449579±1731331	6332411±1158655	5513287±2900704	2096734±1136803
AT1G16350.1	IMPDH2	Q9SA34	Inosine-5'-monophosphate dehydrogenase 2 (IMP dehydrogenase 2) (IMPD 2) (IMPDH 2) (EC 1.1.1.205)	1.1.1.205			×				0.708811			×	×					not significant									not significant					5.8516	0.0010297	2.9873	0.0094948	PhyD-col; PhyD-ler; PhyB-lhy; PhyD-phyA; PhyD-PhyB; PhyD-phyC	10	7316596±1666350	5308368±2503217	5777971±1546411	6067832±1207086	5302344±2503889	9300200±1009933	6040711±324308	5415459±3232509	6122107±2517606	5211895±1791200
AT3G48560.1	ILVB	P17597	Acetolactate synthase, chloroplastic (AtALS) (EC 2.2.1.6) (Acetohydroxy-acid synthase) (Protein CHLORSULFURON RESISTANT 1)	2.2.1.6	DISRUPTION PHENOTYPE: Lethal when homozygous. {ECO:0000269|PubMed:22430369}.	novel					-0.00896115									1.312	0.253	0.32025	9.391	0.004	0.022857	1.268	0.294	0.44211	not significant					not significant					13	118991534±7719156	132615364±14161628	95646762±27503081	91944062±22025566	86964993±57629801	153795991±16396861	46329913±56398929	75552481±115592853	80054624±53992342	157691707±37670029
AT3G58610.3	ILV5	Q05758	Ketol-acid reductoisomerase, chloroplastic (EC 1.1.1.86) (Acetohydroxy-acid reductoisomerase) (Alpha-keto-beta-hydroxylacyl reductoisomerase)	1.1.1.86		novel					0.507147		×		×					3.217	0.003	0.009375	11.759	0.001	0.015385	4.072	0.004	0.033333	not significant					4.0224	0.0077438	2.111	0.037544	phyC-col; phyC-ler; phyC-phyA	33	50118511±10687793	53284795±10893639	58528379±13236825	53133360±6107154	56412875±16634475	80765927±3482990	70012400±3486493	47012912±28212961	41195372±16804014	70155609±6284397
AT1G21130.1	IGMT4	Q9LPU8	Indole glucosinolate O-methyltransferase 4 (EC 2.1.1.-)	2.1.1.-		novel					0.788382									2.619	0.013	0.05	8.661	0.005	0.083333	2.007	0.095	0.25946	not significant					not significant					2	392540±331274	568561±400263	425160±541057	283715±332430	ND	807641±560672	818196±786077	914206±1583452	420973±766204	2458303±1104141
AT1G75280.1	IFRH	P52577	Isoflavone reductase homolog P3 (EC 1.3.1.-)	1.3.1.-			×				0.900166				×					3.257	0.003	0.0098361	7.562	0.008	0.034783	4.37	0.002	0.014286	not significant					6.6114	0.00048924	3.3105	0.0061239	lhy-col; lhy-ler; phyA-lhy; PhyB-lhy; phyC-lhy; PhyD-lhy	16	22746332±8465530	19877370±2430010	18574988±7990287	15246358±891090	21229885±5520280	45672253±6714738	16852940±5260930	21489314±14269118	18348017±4201349	23439063±5180713
AT1G51100.1	CHR41	Q9C685	Protein CHLORORESPIRATORY REDUCTION 41, chloroplastic		DISRUPTION PHENOTYPE: Specifically defective in the accumulation of subcomplex A, a stroma-protruding arm of the chloroplast NADH dehydrogenase-like complex (NDH). {ECO:0000269|PubMed:22274627}.	novel					0.785704									1.387	0.216	0.29589	2.936	0.093	0.235	4.961	0.001	0.011111	not significant					not significant					11	17495193±5203190	34352432±28811890	34326322±40544273	19297244±5048088	26435675±27071755	49886115±38755572	31635362±14383397	11123122±4698049	23817963±31138627	78527486±50455742
AT4G25080.6	CHLM	Q9SW18	Magnesium protoporphyrin IX methyltransferase, chloroplastic (EC 2.1.1.11)	2.1.1.11	DISRUPTION PHENOTYPE: Lethal under normal growth conditions and stunted albino plants unable to produce seeds when grown in presence of sucrose. {ECO:0000269|PubMed:17135235}.		×	×			0.791351									6.942	1.66e-06	2.5538e-05	1.938	0.171	0.36774	2.764	0.029	0.11154	9.1127	1.4671e-05	4.8335	0.0010655	phyB-col; phyB-Ler; phyB-lhy; PhyD-phyA; PhyD-phyB; PhyD-PhyC	not significant					23	45697871±5405373	53628246±4878916	37103261±7646356	38017580±5903871	44540848±4754469	43823223±9757111	29714335±11068931	25160013±20650483	23811562±7598970	37959024±4942129
AT4G19810.2	CHIC	O81862	Class V chitinase (AtChiC) (EC 3.2.1.14) (EC 3.2.1.200)	3.2.1.14; 3.2.1.200			×				0.638681									1.148	0.349	0.45621	8.794	0.005	0.05	0.199	0.961	0.97071	not significant					not significant					6	5078929±3787534	2529612±450046	3621355±1027305	2552579±288141	2467113±1333501	1655211±614985	3690982±1861451	2444094±1684118	3199082±2401499	2172470±480024
AT2G43610.1	CHI61	O22842	Endochitinase At2g43610 (EC 3.2.1.14)	3.2.1.14		novel					0.903059		×							2.961	0.006	0.025532	11.985	0.001	0.022222	2.002	0.096	0.256	not significant					4.857	0.0029542	2.5296	0.019489	lhy-ler; phyA-lhy; PhyD-lhy; PhyD-PhyB	3	191496±314887	846430±363855	339527±786581	414106±284123	736406±274534	1401667±323884	287479±497928	311810±540071	265199±224391	1218829±584998
AT5G22880.1	HTB2	Q9FFC0	Histone H2B.10 (HTB2)				×				0.428056	×		×	×					3.658	0.001	0.0068966	6.125	0.017	0.136	2.352	0.055	0.20741	not significant					not significant					3	1023002±1010275	3358659±1789281	831288±882979	985708±386564	1713169±1112774	2075738±178195	1043225±556586	1388395±1282978	819788±714360	2232814±1296319
AT3G07770.3	Hsp90-6	F4JFN3	Heat shock protein 90-6, mitochondrial (AtHSP90.6) (AtHsp90-6) (Heat shock protein 89-1) (Hsp89-1)				×				0.773374		×							5.473	2.62e-05	0.00058222	2.186	0.146	0.42254	5.693	0.000362	0.010343	14.191	2.2929e-07	6.6396	5.4624e-05	lhy-col; phyA-col; phyB-col; PhyC-col; phyA-Ler; phyB-Ler; PhyC-Ler; PhyD-lhy; PhyD-phyA; PhyD-phyB; PhyD-PhyC	not significant					3	1155912±352668	1417325±358759	838281±454080	893460±104769	204495±244379	920163±281069	ND	ND	133813±228951	834851±617403
AT5G09590.1	HSP70-10	Q9LDZ0	Heat shock 70 kDa protein 10, mitochondrial (Chaperone protein HscA homolog 2) (AtHscA2) (Heat shock protein 70-10) (AtHsp70-10) (Mitochondrial heat shock protein 70-2) (mtHsc70-2)				×				N/A						×			2.36	0.024	0.050526	24.201	1.15e-05	0.00032857	3.961	0.005	0.030303	not significant					not significant					15	19602227±1784221	18467258±3581801	15453711±3807423	20153567±4465706	13043465±8371154	31457375±6033808	11702816±4866027	25181493±8979026	19964571±8135467	24638124±3682447
AT1G62740.1	HSOP2	Q5XEP2	Hsp70-Hsp90 organizing protein 2 (AtHop2)			novel					0.676462			×						4.635	0.000144	0.0016941	0.388	0.536	0.76454	3.446	0.01	0.057143	not significant					11.145	1.3058e-05	4.8841	0.00054534	PhyD-col; PhyD-ler; PhyD-lhy; PhyD-phyA; PhyD-PhyB; PhyD-phyC	12	10990868±2495672	10702345±1572305	9700714±4575608	11250730±2945259	10260564±4057528	6739322±1962523	7857632±3644616	7436898±6116231	9704727±1192058	6287600±1118477
AT3G63250.1	HMT2	Q9M1W4	Homocysteine S-methyltransferase 2 (EC 2.1.1.10) (S-methylmethionine:homocysteine methyltransferase 2) (AtHMT-2) (SMM:Hcy S-methyltransferase 2)	2.1.1.10		novel					0.402248									2.21	0.034	0.094444	0.466	0.498	0.82677	4.192	0.003	0.0375	not significant					4.7589	0.0032955	2.4821	0.021287	phyA-ler; phyA-lhy; PhyB-phyA; phyC-phyA; PhyD-phyA	2	217553±337104	251509±389009	90988±222873	ND	4144±8287	108997±194169	ND	795552±419719	49769±131677	37107±90893
AT4G39120.2	HIS7	Q6NPM8	Bifunctional phosphatase IMPL2, chloroplastic (Histidinol-phosphatase) (Histidinol-phosphate phosphatase) (HPP) (EC 3.1.3.15) (Inositol-phosphate phosphatase) (EC 3.1.3.25) (L-galactose 1-phosphate phosphatase) (EC 3.1.3.93) (Protein HISTIDINE BIOSYNTHESIS 7) (Protein MYO-INOSITOL MONOPHOSPHATASE-LIKE 2)	3.1.3.15; 3.1.3.25; 3.1.3.93	DISRUPTION PHENOTYPE: Embryo lethality. {ECO:0000269|PubMed:19339506, ECO:0000269|PubMed:20023146, ECO:0000269|PubMed:20960216}.	novel					0.606212									3.473	0.002	0.011111	0.076	0.784	0.91163	0.327	0.894	0.95829	not significant					7.8616	0.00015879	3.7992	0.0028791	lhy-col; phyC-col; phyC-ler; PhyB-lhy; phyC-PhyB; PhyD-phyC	2	208808±146076	123584±158032	78446±45243	203846±58520	433330±298727	538772±229217	417500±552215	465002±108978	187678±155804	174190±145477
AT4G14910.2	HIS5B	O23346	Imidazoleglycerol-phosphate dehydratase 2, chloroplastic (IGPD 2) (EC 4.2.1.19) (Protein HISTIDINE BIOSYNTHESIS 5B)	4.2.1.19		novel					0.292079									1.486	0.176	0.31712	19.318	6.47e-05	0.00647	1.222	0.314	0.50794	not significant					not significant					2	500123±950863	2170036±1602004	232106±425059	629849±1093744	175717±117272	808419±991989	157794±161384	254739±140949	113221±133264	2152115±1800709
AT1G58080.1	HIS1A	Q9S762	ATP phosphoribosyltransferase 1, chloroplastic (ATP-PRTase 1) (AtATP-PRT1) (EC 2.4.2.17)	2.4.2.17		novel					0.828857				×					3.679	0.001	0.005	0.418	0.521	0.73901	3.932	0.005	0.045455	7.6136	6.5538e-05	4.1835	0.0027815	phyA-col; phyB-col; phyA-Ler; phyB-Ler; phyB-lhy; PhyD-phyB	not significant					6	30574803±3045122	24707850±9973007	30648739±5085032	30020816±4581368	25741007±12433774	19664524±2827167	15594365±6142576	14965893±12342124	12852093±6182724	26087646±5023891
AT4G16566.1	HINT4	Q84VV6	Bifunctional adenosine 5'-phosphosulfate phosphorylase/adenylylsulfatase HINT4 (APS phosphorylase) (EC 2.7.7.5) (EC 3.6.2.1) (5'-adenylyl sulfate phosphorylase HINT4) (Adenylylsulfate:phosphate adenylyltransferase HINT4) (Histidine triad nucleotide-binding protein 4)	2.7.7.5; 3.6.2.1			×				0.786024									2.169	0.037	0.10137	0.005	0.942	0.96985	5.886	0.000277	0.0061556	5.7608	0.0005273	3.2779	0.01035	PhyC-col; PhyC-Ler; PhyC-lhy; PhyC-phyA; PhyC-phyB; PhyD-PhyC	not significant					2	183902±254178	132942±111156	394922±301174	432441±187140	292649±351214	336765±440896	125005±216515	225585±242284	338173±221143	515869±472593
AT4G13360.1	HIBC6	Q9T0K7	3-hydroxyisobutyryl-CoA hydrolase-like protein 3, mitochondrial (EC 3.1.2.-)	3.1.2.-			×				0.27111									not significant									not significant					4.3397	0.0053198	2.2741	0.030039	phyA-lhy; PhyB-phyA; phyC-phyA	8	31000148±4086274	28939283±3915784	18050594±7631085	30451051±4355850	18079437±17496416	41491765±3071711	32541210±24042641	6836267±1540054	41514996±18311080	42045647±4083218
AT3G04720.1	HEVL	P43082	Hevein-like preproprotein [Cleaved into: CB-HEL; CD-HEL (EC 3.1.-.-) (RNase)]	3.1.-.-		novel					0.753754									not significant									not significant					4.3168	0.0054641	2.2625	0.030282	PhyB-lhy; PhyD-PhyB	5	29960762±31409662	9208677±1458126	5004400±735960	8320482±1835067	6775515±3173920	13687141±3866215	5038836±3517023	6175280±3728571	4717559±3004229	5558683±2391306
AT2G30390.2	HEMH2	O04921	Ferrochelatase-2, chloroplastic (AtFC2) (EC 4.98.1.1) (Ferrochelatase-II) (AtFC-II) (Heme synthase 2) (Protoheme ferro-lyase 2)	4.98.1.1	DISRUPTION PHENOTYPE: Abnormal, small, and pale green rosette leaves (PubMed:24329537, PubMed:26494759). Low contents in chlorophylls, carotenoids and photosynthetic proteins in leaves. Impaired photosynthetic performance. Increased resistance to salt and flagellin treatment (PubMed:24329537). Increased sensitivity to de-etiolation (PubMed:26494759). {ECO:0000269|PubMed:24329537, ECO:0000269|PubM…		×	×			N/A									2.632	0.013	0.038235	0.358	0.552	0.71226	4.805	0.001	0.018182	4.2511	0.0036414	2.4387	0.035	phyB-Ler; PhyC-phyB; PhyD-PhyC	not significant					9	1247576±600898	1702674±546490	2078445±396470	2198349±457070	1236841±936903	1090812±419068	1599593±308705	1516626±738604	655020±436923	1978576±585024
AT5G22650.1	HDT2	Q56WH4	Histone deacetylase HDT2 (HD-tuins protein 2) (Histone deacetylase 2b)				×				0.74551		×	×	×					0.758	0.667	0.73702	8.934	0.004	0.04	0.8	0.556	0.72	not significant					not significant					4	1189220±968024	580926±290408	1353599±1470295	501929±516156	991071±418230	787135±965895	710039±272371	1149501±1990995	1370775±940551	416632±308714
AT3G44750.1	HDT1	Q9FVE6	Histone deacetylase HDT1 (HD-tuins protein 1) (Histone deacetylase 2a) (AtHD2A)				×				N/A									3.04	0.005	0.02439	1.306	0.259	0.53958	5.321	0.000612	0.01224	6.3348	0.00026792	3.572	0.0067351	PhyD-lhy; PhyD-phyA; PhyD-phyB; PhyD-PhyC	3.6863	0.011672	1.9328	0.0492	0	3	1211049±309102	1413137±568809	1110345±833468	1436169±449639	662138±794208	44280±88561	434378±262332	947451±1641034	291276±328813	915383±464461
AT4G35250.1	HC244	O65502	Protein HIGH CHLOROPHYLL FLUORESCENCE PHENOTYPE 244, chloroplastic		DISRUPTION PHENOTYPE: Impaired photoautotrophy (PubMed:23027666). Seedling lethal (PubMed:23027666). High chlorophyll fluorescence phenotype and severely affected photosystem II (PSII) subunits accumulation associated with a drastically decreased synthesis of the reaction center protein D1 due to a reduced translation initiation (ribosomal loading) of the corresponding psbA mRNA (PubMed:23027666)…		×	×			0.882536									6.283	5.53e-06	0.00010055	9.509	0.003	0.033333	4.208	0.003	0.04	not significant					6.5659	0.00051084	3.2917	0.0062984	phyA-col; phyC-col; phyA-ler; phyA-lhy; PhyB-phyA; PhyD-phyA	10	16062658±2654767	23683112±3653705	17913176±3625401	18929168±2087236	16092529±4671966	20736870±2284598	12395975±3137586	6590746±6303972	10509355±4470574	17098963±2197915
AT5G59970.2	H4	P59259	Histone H4			novel					N/A									2.206	0.034	0.065385	12.312	0.001	0.0090909	2.087	0.084	0.19767	not significant					not significant					16	10874094±2618147	12926309±4610148	15140969±10915880	13015910±5057061	7852351±2016026	29314607±1152666	15876407±5138546	16120486±11890039	6940773±2555164	14364259±3100143
AT3G45980.1	H2B6	O23629	Histone H2B.6 (H2BAt) (HTB9)				×				N/A	×								1.835	0.081	0.16531	13.237	0.000692	0.025	4.597	0.002	0.02	6.3433	0.00026532	3.5762	0.0067214	PhyC-col; phyB-Ler; PhyC-lhy; phyB-phyA; PhyC-phyB; PhyD-PhyC	not significant					2	67767281±3311692	89083977±22794663	88005207±35084400	85990226±8164588	55981981±2456266	120916772±26301127	96512707±19981047	96175903±22150159	51565220±14113805	101573018±24683616
AT2G37470.1	H2B4	Q9ZUS0	Histone H2B.4 (HTB5)				×				0.455096	×								2.898	0.007	0.027451	4.634	0.037	0.21026	2.12	0.08	0.23881	not significant					3.8921	0.0090655	2.0426	0.041728	PhyB-lhy	3	363214±249060	538072±621093	305125±345525	442462±265901	411641±384707	1813405±577567	1260944±1574299	1746479±1201531	382643±386275	506972±204357
AT1G54690.1	H2AXB	Q9S9K7	Probable histone H2AXb (HTA3)				×				N/A									0.764	0.662	0.73149	9.513	0.003	0.035294	2.452	0.047	0.17407	not significant					not significant					6	6005706±1200671	8319910±2793143	7231371±3138397	10722789±2887385	5902401±1386120	10516054±2950292	9857595±9548260	8805895±6794572	4328907±2397600	8810747±3689395
AT1G51060.1	H2A1	Q9C681	Probable histone H2A.1 (HTA10)				×				N/A									1.697	0.11	0.1982	16.441	0.000192	0.0067333	8.32	1.16e-05	0.00077333	5.1899	0.0010661	2.9722	0.016204	phyB-Ler; PhyC-lhy; phyB-phyA; PhyC-phyB	not significant					4	64585278±6910665	89236606±12647015	80931940±25059655	79985496±18758519	51645804±23803861	97103332±33669211	93195095±15768241	84628872±6012071	49035628±13925793	89938117±20096070
AT1G17190.1	GSTUQ	Q9SHH8	Glutathione S-transferase U26 (AtGSTU26) (EC 2.5.1.18) (GST class-tau member 26)	2.5.1.18			×				0.806804									9.098	4.69e-08	9.38e-06	19.157	6.87e-05	0.002748	2.421	0.05	0.2	4.6154	0.0022364	2.6505	0.027007	phyA-col; phyA-Ler; phyA-lhy; PhyD-phyA	11.787	8.5218e-06	5.0695	0.00045248	phyA-col; phyA-ler; phyA-lhy; phyC-lhy; PhyB-phyA; PhyD-phyA; PhyD-phyC	3	7455148±1364159	8914322±1419109	8143051±1585347	9134428±730896	9195794±2275955	12100418±1579158	1617856±2802208	1248830±2163038	5066403±3746167	9871565±1679099
AT1G78340.1	GSTUM	Q8GYM1	Glutathione S-transferase U22 (AtGSTU22) (EC 2.5.1.18) (GST class-tau member 22)	2.5.1.18		novel					N/A									2.404	0.022	0.06875	0.022	0.883	0.93161	3.897	0.005	0.038462	4.6013	0.0022783	2.6424	0.027373	phyA-col; phyB-col	not significant					2	10110920±4104186	4383902±536233	6701481±3336662	6124193±2381863	7948175±2982847	7429818±878781	2342346±442144	4098596±2650783	3883301±1682389	5192586±1673123
AT1G10370.1	GSTUH	Q9FUS8	Glutathione S-transferase U17 (AtGSTU17) (EC 2.5.1.18) (GST class-tau member 17) (Glutathione S-transferase 30) (Protein EARLY RESPONSIVE TO DEHYDRATION 9)	2.5.1.18	DISRUPTION PHENOTYPE: Delayed flowering, long-hypocotyl phenotype under low fluences of far-red light and insensitive to ABA-mediated inhibition of root elongation. {ECO:0000269|PubMed:20935176}.		×				0.551116			×	×		×			not significant									not significant					5.9399	0.00094199	3.026	0.0089367	phyA-col; phyA-ler; phyA-lhy; PhyB-phyA; phyC-phyA; PhyD-phyA	12	5603280±2291041	3839566±1555908	8985834±5240232	6169339±2333643	6514341±4707971	12651117±4009015	418718043±423667097	67446511±51642711	9673796±3578509	11107220±2791774
AT1G59700.1	GSTUG	Q9XIF8	Glutathione S-transferase U16 (AtGSTU16) (EC 2.5.1.18) (GST class-tau member 16)	2.5.1.18			×				0.843927									18.637	5.02e-13	1.004e-10	0.793	0.378	0.60469	9.323	3.49e-06	0.000698	14.486	1.8627e-07	6.7298	5.0729e-05	Ler-col; phyA-col; phyB-col; PhyD-col; lhy-Ler; PhyC-Ler; phyA-lhy; phyB-lhy; PhyC-phyA; PhyC-phyB; PhyD-PhyC	8.8841	6.8449e-05	4.1646	0.0016614	phyC-col; phyC-ler; phyC-lhy; phyC-phyA; phyC-PhyB; PhyD-phyC	7	1438674±403635	741596±78815	211650±185183	297703±292374	1414903±690097	1508266±317629	384512±178702	443305±489847	384511±493532	434315±217546
AT2G29490.1	GSTU1	Q9ZW30	Glutathione S-transferase U1 (AtGSTU1) (EC 2.5.1.18) (GST class-tau member 1) (Glutathione S-transferase 19)	2.5.1.18		novel					0.622106									4.726	0.000119	0.00099167	6.863	0.012	0.08	3.971	0.004	0.044444	not significant					not significant					8	830454±389798	295795±111429	191461±170156	741927±656719	1351536±1687539	1792738±1329726	394670±347942	817515±742845	141202±183513	941183±848683
AT5G17220.1	GSTFC	Q9FE46	Glutathione S-transferase F12 (AtGSTF12) (EC 2.5.1.18) (GST class-phi member 12) (Glutathione S-transferase 26) (Protein TRANSPARENT TESTA 19)	2.5.1.18	DISRUPTION PHENOTYPE: Great reduction of anthocyanin pigments in the vegetative parts and brown pigments in the seed coat. Accumulation of unextractable proanthocyanidins. {ECO:0000269|PubMed:14675436, ECO:0000269|PubMed:21054438}.				×		0.391183									3.157	0.004	0.018605	17.031	0.000153	0.0102	7.981	1.76e-05	0.00067	not significant					not significant					2	484451±756863	887090±1190897	490093±835797	577472±703143	838638±1384721	3304047±3117315	218362±378214	3478153±1869455	809687±1161454	741317±858320
AT2G30870.1	GSTFA	P42761	Glutathione S-transferase F10 (AtGSTF10) (EC 2.5.1.18) (AtGSTF4) (GST class-phi member 10) (Protein EARLY RESPONSE TO DEHYDRATION 13)	2.5.1.18	DISRUPTION PHENOTYPE: No visible phenotype, maybe due to the possible redundancy with GSTF9. {ECO:0000269|PubMed:19118534}.		×				0.652696		×							6.97	1.58e-06	2.8727e-05	2.964	0.092	0.2359	3.539	0.009	0.0625	6.1106	0.00034778	3.4587	0.0077846	Ler-col; phyA-col; phyB-col; PhyD-phyB	9.3324	4.827e-05	4.3163	0.0013699	lhy-col; lhy-ler; phyA-lhy; PhyB-lhy; phyC-lhy; PhyD-phyA	19	70296341±28194503	54801685±4308994	38954211±8865311	46906645±4242519	51195798±7185631	94386808±1466890	28627485±6391192	33231078±10344848	25087121±8227170	41660108±5824505
AT1G02920.1	GSTF7	Q9SRY5	Glutathione S-transferase F7 (EC 2.5.1.18) (AtGSTF8) (GST class-phi member 7) (Glutathione S-transferase 11)	2.5.1.18		novel					0.811844		×	×						not significant									not significant					9.1913	5.3811e-05	4.2691	0.0014762	PhyD-col; lhy-ler; PhyD-ler; PhyB-lhy; PhyD-PhyB; PhyD-phyC	8	143027953±181983163	13827822±3227494	11338302±3008116	13386424±3046631	15205333±4292934	25148813±6667819	21262713±13433837	19038500±8643248	12492523±5937833	10397302±2272734
AT1G02930.2	GSTF6	P42760	Glutathione S-transferase F6 (AtGSTF6) (EC 2.5.1.18) (AtGSTF3) (GST class-phi member 6) (Glutathione S-transferase 1) (AtGST1) (Protein EARLY RESPONSE TO DEHYDRATION 11)	2.5.1.18	DISRUPTION PHENOTYPE: No visible phenotype under normal growth conditions, but reduced levels of camalexin production during infection by B.cinerea. {ECO:0000269|PubMed:21239642}.	novel					N/A		×	×						not significant									not significant					6.6667	0.00046435	3.3332	0.005948	phyA-col; phyA-ler; phyA-lhy; PhyB-phyA; phyC-phyA; PhyD-phyA	7	26577227±35023712	789652±756522	1957819±1015026	1429594±1026521	940900±712920	4291728±1345456	1061984±565358	10594426±6932693	1684239±1402591	1175950±921227
AT4G02520.1	GSTF2	P46422	Glutathione S-transferase F2 (AtGSTF2) (EC 2.5.1.18) (24 kDa auxin-binding protein) (AtPM24) (GST class-phi member 2)	2.5.1.18		novel					0.717768		×	×	×				×	not significant									not significant					4.2547	0.0058764	2.2309	0.03161	phyA-ler; phyC-phyA; PhyD-phyA	24	326212866±322062817	105968203±15161479	75079103±17341561	151340977±18741960	102576987±19272095	118223927±9306561	53532446±9040129	75350937±9026318	74035565±39045379	103604603±36780077
AT4G19880.2	GSTC						×				0.608191		×						×	not significant									not significant					4.3209	0.0054378	2.2646	0.030282	PhyD-ler; PhyD-phyA	8	3443481±1600985	3798050±424698	2840442±1050243	2532776±1385993	2600112±2375751	7929677±1637380	959716±1662277	1762113±830153	4568493±4161559	3700941±1918468
AT5G28050.1	GSDA	Q94BU8	Guanosine deaminase (EC 3.5.4.15) (tRNA-specific adenosine deaminase TAD4) (AtTAD4)	3.5.4.15	DISRUPTION PHENOTYPE: No visible phenotyper under normal growth conditions. {ECO:0000269|PubMed:25315605}.		×	×			0.574657			×	×					4.595	0.000157	0.0014273	0.705	0.406	0.64921	6.229	0.000173	0.004325	11.616	1.6259e-06	5.7889	0.00022139	phyA-col; phyB-col; PhyC-col; PhyD-Ler; PhyC-lhy; PhyD-phyA; PhyD-phyB; PhyD-PhyC	not significant					6	5903585±1100985	3320625±1031918	3480793±1938949	4135748±218218	5301361±1505522	2804316±1288926	2206840±1090889	4290763±2397369	2735571±1307421	1822741±452940
AT5G20500.1	GRXC4	Q8LFQ6	Glutaredoxin-C4 (AtGrxC4)				×				0.206052									10.241	8.56e-09	2.2889e-07	0.251	0.619	0.78854	3.285	0.013	0.059091	7.6221	6.496e-05	4.1874	0.0027815	phyA-col; PhyD-Ler; PhyD-phyA; PhyD-phyB; PhyD-PhyC	11.494	1.0333e-05	4.9858	0.00050239	ler-col; lhy-col; phyA-col; PhyB-col; phyC-col; PhyD-ler; PhyD-lhy; PhyD-phyA; PhyD-PhyB; PhyD-phyC	8	21677079±1549374	27399266±972831	16873527±6331638	16172415±3929357	21583259±3818816	14103485±3700568	11398783±3807083	10360484±4244880	14709179±4549823	18409597±1819694
AT5G40370.1	GRXC2	Q9FNE2	Glutaredoxin-C2 (AtGrxC2)				×	×			0.72459		×							2.675	0.011	0.02973	6.952	0.011	0.070968	2.715	0.031	0.11698	not significant					not significant					11	38578742±12372189	43058624±1376251	47595520±9856479	66096289±6981855	28778002±10256442	41000482±1890949	44038916±18314684	33371934±19895976	42135708±11879424	81524714±39177480
AT2G20270.1	GRS12	Q8LBS4	Monothiol glutaredoxin-S12, chloroplastic (AtGrxS12)			novel					0.469693				×					2.724	0.01	0.036364	3.797	0.057	0.25106	2.919	0.023	0.12778	not significant					3.9566	0.0083834	2.0766	0.039595	phyA-col	5	10284153±3256787	18280603±1153658	13335005±5291227	16999482±3119684	9898025±3910534	9004964±4222691	7780741±6330438	5920564±4497511	9878673±2620504	15822635±4120063
AT1G23100.1	groES						×				0.520071									3.517	0.002	0.0093023	1.919	0.173	0.46133	1.521	0.202	0.39223	not significant					3.7355	0.010983	1.9593	0.047176	phyC-ler	3	1722947±314297	2134235±507886	2632482±717533	3981748±375896	2195348±1527849	3013560±1275297	2111446±799010	2328245±1120311	1689475±1519365	2207903±1452715
AT2G39770.2	GMPP1	O22287	Mannose-1-phosphate guanylyltransferase 1 (EC 2.7.7.13) (GDP-mannose pyrophosphorylase 1) (Protein CYTOKINESIS DEFECTIVE 1) (Protein EMBRYO DEFECTIVE 101) (Protein HYPERSENSITIVE TO AMMONIUM ION 1) (Protein SENSITIVE TO OZONE 1) (Protein VITAMIN C DEFECTIVE 1)	2.7.7.13	DISRUPTION PHENOTYPE: Embryo defective arrested at the cotyledon stage (PubMed:15266054). Deficient in N-glycosylation, altered in cytokinesis and cell wall architecture during embryogenesis. Mutants vtc1 and hsn1 with reduced enzyme activity show reduced root length and leaf cell size, reduced accumulation of ascorbate, increased sensitivity to ozone, UV-B and oxidative stresses, increased level…	novel					0.261062									3.582	0.001	0.0051282	29.326	2.16e-06	0.0003	2.836	0.026	0.13684	not significant					6.9312	0.00036281	3.4403	0.005193	phyC-col; PhyB-ler; phyC-ler; phyC-lhy; phyC-phyA; PhyD-phyC	3	1363778±953105	1823905±405651	1311290±707782	1037623±827602	1531613±1063325	2754981±520722	ND	1637750±1786901	815241±923803	3190804±1223519
AT1G11840.2	GLX1	O65398	Lactoylglutathione lyase GLX1 (EC 4.4.1.5) (Glyoxalase I) (AtGLX1) (GlyI)	4.4.1.5			×				N/A		×							1.867	0.075	0.13761	1.655	0.205	0.37798	4.337	0.003	0.024	not significant					4.2315	0.0060387	2.2191	0.032215	PhyB-ler; PhyB-phyA	12	32315772±6311205	39083112±6953081	31864234±12124170	22183607±5030737	31365564±10265061	45392015±1201778	33348292±4660049	19481030±3545961	26649013±11948093	47638762±6604445
AT2G32090.1	GLX						×				0.637993									5.118	5.33e-05	0.00088833	2.027	0.161	0.4411	4.705	0.001	0.015385	not significant					7.9785	0.00014374	3.8424	0.0027723	phyA-col; phyA-ler; phyC-ler; PhyD-ler; phyA-lhy; PhyB-phyA; phyC-PhyB	3	7163799±683777	9016936±1190355	8586155±2227065	10418466±1739495	5469107±2228104	8242952±285391	4056994±1512314	2417653±512814	5489959±2399487	9025236±2853568
AT2G41220.1	GLTB2	Q9T0P4	Ferredoxin-dependent glutamate synthase 2, chloroplastic (EC 1.4.7.1) (Fd-GOGAT 2)	1.4.7.1	DISRUPTION PHENOTYPE: No visible phenotype. The glutamate and glutamine levels were unaffected. {ECO:0000269|PubMed:19555410}.				×		0.719418		×							2.937	0.006	0.028571	0.526	0.472	0.68201	0.946	0.46	0.62162	not significant					4.7738	0.0032412	2.4893	0.021129	phyA-col; phyC-col; phyA-ler; phyC-ler; PhyD-phyC	4	788014±413420	1051807±251199	2003975±1178036	1096359±581965	1111160±381527	1936746±324189	4802944±2888895	3501233±1540710	3393108±3985634	2190022±1064456
AT3G14420.1	GLO1	Q9LRR9	Glycolate oxidase 1 (AtGLO1) (GOX1) (EC 1.1.3.15) ((S)-2-hydroxy-acid oxidase GLO1) (Short chain alpha-hydroxy acid oxidase GLO1)	1.1.3.15		novel					0.871105				×	×	×			4.209	0.000358	0.0018842	16.482	0.000189	0.0034364	2.084	0.085	0.20732	not significant					11.313	1.1659e-05	4.9333	0.00051311	lhy-col; phyC-col; lhy-ler; phyC-ler; phyA-lhy; phyC-phyA; phyC-PhyB; PhyD-phyC	20	261794400±61591849	358955365±91407827	294338923±213496458	262074652±20321952	313381444±61368164	533364506±46784261	433825636±171196683	326599759±22464771	203979055±94229221	393592355±45503204
AT5G03650.1	GLGB2	Q9LZS3	1,4-alpha-glucan-branching enzyme 2-2, chloroplastic/amyloplastic (AtSBE II-2) (EC 2.4.1.18) (Branching enzyme 2) (AtBE2) (Starch-branching enzyme 2-2)	2.4.1.18	DISRUPTION PHENOTYPE: Modified starch composition. This phenotype is enhanced when associated with SBE2.1 and SBE3 disruptions. {ECO:0000269|PubMed:17028209}.		×				0.50087				×					3.56	0.001	0.005	1.071	0.306	0.57736	2.472	0.046	0.17358	5.4174	0.0008022	3.0957	0.01324	phyB-col; PhyC-col; phyB-Ler; phyB-lhy	not significant					6	1983335±825377	865422±1079149	1707228±466095	1164431±865608	1863155±1439238	1458559±1033375	390279±355695	591047±1023723	130296±344732	541654±874636
AT5G20630.1	GL33	P94072	Germin-like protein subfamily 3 member 3 (AtGER3) (AtGLP2)			novel					-0.127887			×	×		×			1.672	0.117	0.19339	14.098	0.000486	0.0162	3.048	0.019	0.1	not significant					not significant					9	227206058±22601160	256288044±52871344	269984084±107902039	313560473±99791093	274833612±71929157	414962387±33846675	354468766±114336645	344503571±57788676	227898907±66569245	427956613±163414415
AT4G14630.1	GL18	Q9LEA7	Germin-like protein subfamily 1 member 8			novel					0.757337									2.048	0.049	0.11807	2.749	0.104	0.40385	3.983	0.004	0.044444	4.2947	0.0034326	2.4644	0.034096	Ler-col; phyA-col; phyB-col	not significant					2	877585±628083	64079±128158	176342±288515	504630±512540	511743±215681	281463±342540	ND	ND	76117±130297	383288±329884
AT5G38940.2	GL111	Q9FMA8	Germin-like protein subfamily 1 member 11			novel					0.787092									3.501	0.002	0.011111	18.148	0.0001	0.00685	0.877	0.504	0.66842	6.9873	0.00012848	3.8912	0.0039506	phyB-col; PhyD-Ler; phyB-lhy; PhyD-phyA; PhyD-phyB	not significant					4	14028520±2441138	24060933±6739344	8265816±3714628	12251450±5117151	15088828±2102323	23215691±2673575	8573283±4812941	14124040±12438037	6564575±3878808	15369075±8317863
AT5G38930.1	GL110	Q9FMA9	Germin-like protein subfamily 1 member 10				×				N/A									2.93	0.006	0.026087	0.333	0.567	0.85909	4.33	0.003	0.0375	6.5474	0.00021003	3.6777	0.0055803	phyB-col; PhyD-Ler; PhyD-phyA; PhyD-phyB	not significant					2	1017101±580703	1574462±338773	424485±413391	1269501±573938	656850±689443	170808±341616	ND	421087±729343	137314±249446	981260±885195
AT3G10350.1	GET3B	A1L4Y1	ATPase GET3B (AtGET3B) (EC 3.6.-.-) (Guided entry of tail-anchored proteins 3 homolog B)	3.6.-.-	DISRUPTION PHENOTYPE: No visible phenotype under normal growth conditions. {ECO:0000269|PubMed:28096354}.				×		0.57395			×						not significant									not significant					4.5865	0.0040035	2.3976	0.024407	phyA-col; phyA-ler; phyA-lhy; PhyB-phyA; phyC-phyA; PhyD-phyA	11	15514028±1851891	15530900±808692	14443060±2187191	16985760±2153316	11565576±3858994	17901028±2849789	15241857±4605665	33466121±11898484	17157277±10440585	16400971±1460924
AT1G28600.1	GDL9	Q94F40	GDSL esterase/lipase At1g28600 (EC 3.1.1.-) (Extracellular lipase At1g28600)	3.1.1.-			×				0.848069									not significant									4.1569	0.0041402	2.383	0.038209	lhy-col; lhy-Ler; phyA-lhy; phyB-lhy; PhyD-lhy	not significant					2	ND	365577±422145	108125±181465	538411±393080	1535575±1038015	586190±427235	ND	628483±1088564	194730±515207	708659±692905
AT5G14450.1	GDL76	Q9LY84	GDSL esterase/lipase At5g14450 (EC 3.1.1.-) (Extracellular lipase At5g14450)	3.1.1.-			×				0.420629									3.014	0.005	0.017857	7.145	0.01	0.076923	3.969	0.004	0.028571	not significant					4.7094	0.0034837	2.458	0.022226	PhyB-col; PhyB-phyA; PhyD-PhyB	7	2562301±986672	3353394±759269	5359647±2060147	4251819±631972	2740294±1050354	4175300±960120	1737244±2977168	1590753±2428865	2991380±2208782	7382131±2810476
AT4G28780.1	GDL67	Q9SVU5	GDSL esterase/lipase At4g28780 (EC 3.1.1.-) (Extracellular lipase At4g28780)	3.1.1.-		novel					0.438625									1.745	0.099	0.17838	10.775	0.002	0.023529	2.225	0.068	0.2566	not significant					not significant					4	734694±515458	2133014±714410	1179009±788585	1971750±987762	667669±1142435	2041351±622763	513082±573243	ND	1098912±1178025	3277570±2013925
AT1G54010.1	GDL19	Q8W4H8	Inactive GDSL esterase/lipase-like protein 23 (GDSL-like lipase 23) (Probable myrosinase-associated protein GLL23)			novel					0.74207									9.53	2.43e-08	2.505e-06	10.115	0.003	0.04	1.502	0.208	0.33492	5.4821	0.00074065	3.1304	0.012606	Ler-col; phyA-col; phyB-col	10.086	2.7485e-05	4.5609	0.00092212	ler-col; lhy-ler; phyC-ler; PhyD-ler; phyA-lhy; PhyB-lhy; PhyD-phyA; PhyD-PhyB	24	200896360±104625144	186724929±22977910	75945887±9893365	74159630±10976701	143435337±25384239	275832193±59382839	90177856±15561119	131586401±9118802	81133340±19296899	121699045±14810075
AT1G54000.1	GDL18	Q1H583	GDSL esterase/lipase 22 (EC 3.1.1.-) (Extracellular lipase At1g54000) (GDSL esterase/lipase At1g54000)	3.1.1.-		novel					0.853131	×								3.081	0.004	0.012698	5.619	0.022	0.089796	2.489	0.045	0.13636	not significant					4.6718	0.0036346	2.4395	0.02279	phyA-col; PhyB-col	22	62514689±10983337	48249850±6501786	66504885±16432726	86455959±24162622	54660095±12025389	90712436±12438365	98111389±10758259	105891991±16432025	72513018±24759625	106102548±24444759
AT1G29660.1	GDL14	Q9C7N5	GDSL esterase/lipase At1g29660 (EC 3.1.1.-) (Apoplastic EDS1-dependent protein 3) (Extracellular lipase At1g29660)	3.1.1.-			×				0.545346									0.958	0.492	0.54066	9.408	0.004	0.022857	2.687	0.033	0.12453	not significant					not significant					14	10489342±2565471	12666372±1894712	11167410±1625665	11260198±1540118	9814483±1816648	11317918±2284709	11082996±1414359	13139446±3115200	9829315±3169203	17673835±7672487
AT2G26080.1	GCSP2	O80988	Glycine dehydrogenase (decarboxylating) 2, mitochondrial (EC 1.4.4.2) (Glycine cleavage system P protein 2) (Glycine decarboxylase 2) (Glycine decarboxylase P-protein 2) (AtGLDP2) (Glycine dehydrogenase (aminomethyl-transferring) 2)	1.4.4.2	DISRUPTION PHENOTYPE: No visible phenotype; due to the redundancy with GLDP1. Gldp1 and gldp2 double mutants have a seedling development arrested at the cotyledon stage even under nonphotorespiratory conditions. {ECO:0000269|PubMed:17496108}.		×				0.706503									9.809	1.61e-08	6.44e-07	14.368	0.000436	0.0058133	11.434	3.33e-07	6.66e-05	not significant					6.3156	0.00064985	3.1872	0.0073769	phyC-col; phyC-ler; phyC-phyA; phyC-PhyB; PhyD-phyC	21	28427244±8960618	24833819±6406781	20585405±8031031	17817187±2735300	27539388±4725740	50821816±9002202	23995867±4260331	18701164±8703503	20294299±2837930	24938637±5466240
AT5G66510.2	GCA3	Q94AU7	Gamma carbonic anhydrase 3, mitochondrial (AtCA3) (GAMMA CA3) (EC 4.2.1.-)	4.2.1.-		novel					0.586445				×					6.29	5.46e-06	0.000182	1.284	0.263	0.526	15.077	9.27e-09	1.854e-06	not significant					86.266	1.0719e-13	12.97	3.5287e-10	phyA-col; phyA-ler; phyA-lhy; PhyB-phyA; phyC-phyA; PhyD-phyA	4	954150±592538	328615±283282	661030±598975	857423±403199	966301±912606	1009054±473619	870434±890763	5531534±68728	1372622±1443058	394662±416274
AT1G47260.1	GCA2	Q9C6B3	Gamma carbonic anhydrase 2, mitochondrial (AtCA2) (GAMMA CA2) (EC 4.2.1.-) (Transcription factor APFI)	4.2.1.-	DISRUPTION PHENOTYPE: Reduced levels of complex I and supercomplex I + III(2) in mitochondrion. Reduced growth rates and respiration of suspension cell culture. {ECO:0000269|PubMed:15935378}.	novel					0.00388519									1.898	0.07	0.11475	0.363	0.55	0.68323	6.095	0.000207	0.0069	not significant					9.2267	5.236e-05	4.281	0.0014607	phyA-col; PhyD-col; phyA-ler; PhyB-lhy; PhyB-phyA; phyC-phyA; PhyD-PhyB	15	31368207±4773013	26835818±9142375	26931574±12487601	30867014±5818081	28382679±4208429	39347699±3595277	29216492±2526498	48903271±2601823	34823871±12765796	23377893±7808420
AT3G22200.2	GATP	Q94CE5	Gamma-aminobutyrate transaminase POP2, mitochondrial (AtGABA-T) (EC 2.6.1.96) (Gamma-aminobutyric acid aminotransferase 1) (Protein HEXENAL RESPONSE 1) (Protein POLLEN-PISTIL INCOMPATIBILITY 2) (AtPOP2)	2.6.1.96	DISRUPTION PHENOTYPE: No vegetative phenotype. Oversensitivity to ionic stress but not to osmotic stress. Sustained roots growth upon treatment with E-2-hexenal. Increased gamma-amino butyric acid (GABA) in leaves and flowers and defects in pollen tube growth, guidance and fertility. Cell elongation defects. Suppresses partially the ENF1 disruption pleiotropic developmental phenotypes (including …		×				0.579469					×	×			5.282	3.83e-05	0.000383	13.206	0.000701	0.0086957	0.902	0.488	0.56744	not significant					10.627	1.8679e-05	4.7286	0.00069158	lhy-col; lhy-ler; phyA-ler; phyC-ler; PhyB-lhy; PhyD-lhy; PhyB-phyA	20	26407629±7897055	29286173±2332101	19211307±4162744	20370500±5019292	24368087±3551332	42171365±2920169	30927458±2149218	39882070±2457865	18892897±4705930	26327263±4248559
AT3G25660.1	GATA	Q9LI77	Glutamyl-tRNA(Gln) amidotransferase subunit A, chloroplastic/mitochondrial (Glu-AdT subunit A) (EC 6.3.5.7)	6.3.5.7		novel*		×			0.678667		×							0.812	0.618	0.66919	0.781	0.382	0.60469	5.349	0.000588	0.0084429	not significant					not significant					7	933631±558564	697753±578569	757431±423456	1027558±247088	1044411±745397	1584198±1078937	311968±540344	2858351±1026966	1320953±1403868	532839±356099
AT1G75750.1	GASA1	P46689	Gibberellin-regulated protein 1 (GAST1 protein homolog 1)				×				0.723494									2.807	0.008	0.025	8.616	0.005	0.05	1.306	0.278	0.39433	not significant					not significant					8	10515603±6063771	15900789±10224171	17978778±8900919	11820537±5296851	12761180±8897351	36116672±12242358	23156627±2302718	17428694±5315578	19784653±15660534	31833472±5141786
AT5G66530.1	G6PE						×				0.326935									5.729	1.59e-05	0.0003975	8.364	0.006	0.048	3.009	0.02	0.086957	6.1291	0.00034035	3.4681	0.0077241	Ler-col; phyA-col; phyB-col; PhyD-Ler; PhyD-phyB	5.8934	0.00098708	3.0056	0.0091793	lhy-ler; phyC-ler; phyA-lhy; PhyB-lhy; phyC-phyA; phyC-PhyB	13	27239457±3923733	24939215±1439639	14585339±2861112	17218696±3485253	20222651±7558392	33425949±3884760	13093929±5265350	20182471±9660114	15165558±4266850	22196426±3905459
AT5G40760.1	G6PD6	Q9FJI5	Glucose-6-phosphate 1-dehydrogenase 6, cytoplasmic (AtG6PD6) (G6PDH6) (EC 1.1.1.49)	1.1.1.49			×				0.561895		×							3.791	0.000893	0.00625	0.04	0.842	0.94607	1.506	0.206	0.38692	not significant					not significant					2	806184±388822	199547±25056	426246±202354	347717±82522	551712±276392	1241142±1263910	74586±129187	376067±651366	485513±562943	941550±934903
AT3G27300.3	G6PD5	Q9LK23	Glucose-6-phosphate 1-dehydrogenase 5, cytoplasmic (AtG6PD5) (G6PDH5) (EC 1.1.1.49)	1.1.1.49			×				0.673197									3.774	0.000927	0.005	4.931	0.031	0.18235	1.267	0.294	0.47967	not significant					5.4502	0.0015575	2.8076	0.012445	lhy-ler; PhyD-ler; phyA-lhy; PhyD-phyA	6	11670268±1707596	12149436±900081	8623619±2124229	8466351±2184965	9324099±4955994	15980315±1503649	7168243±5013487	6987189±4645989	7326005±2609978	10783256±1956290
AT5G35790.1	G6PD1	Q43727	Glucose-6-phosphate 1-dehydrogenase 1, chloroplastic (AtG6PD1) (G6PDH1) (EC 1.1.1.49)	1.1.1.49			×	×			0.883375									3.301	0.003	0.015	0.95	0.335	0.62727	1.493	0.211	0.43469	3.9246	0.0057049	2.2437	0.047561	PhyC-col; PhyC-Ler; PhyC-lhy; PhyC-phyA; PhyC-phyB; PhyD-PhyC	not significant					5	1373648±347161	2679146±926383	1997115±660809	1780385±558039	1095602±915662	2444861±1921870	980421±906487	1346058±1981129	980044±872085	1915058±471422
AT2G04700.3	FTRC	Q9SJ89	Ferredoxin-thioredoxin reductase catalytic chain, chloroplastic (FTR-C) (EC 1.8.7.2) (Ferredoxin-thioredoxin reductase subunit B) (FTR-B)	1.8.7.2		novel*		×			0.762267									4.234	0.000339	0.0030818	0.091	0.765	0.87543	4.726	0.001	0.011111	6.2557	0.0002936	3.5322	0.0071074	phyA-col; phyA-lhy; PhyD-phyA; PhyD-phyB; PhyD-PhyC	4.3289	0.0053874	2.2686	0.030265	PhyB-lhy	12	34033978±3615348	34780312±4876971	30585607±11943898	34519545±6601911	37863994±11216869	16232915±5937798	11667088±9860398	17209616±3219778	22642290±9956557	34905431±6649497
AT5G08410.2	FTRA2						×		×	×	0.73406									3.174	0.004	0.014286	15.364	0.000293	0.013333	2.045	0.09	0.21176	not significant					4.2925	0.0056218	2.2501	0.030845	phyA-col; PhyB-phyA; phyC-phyA; PhyD-phyA	12	55530926±14830319	63647163±7103184	56620421±11222257	58477862±13571938	50322433±10447963	56550670±8460926	27464294±17830333	27747201±19020250	44615335±17267511	70445916±9905681
AT2G40300.1	FRI4	Q9S756	Ferritin-4, chloroplastic (EC 1.16.3.1)	1.16.3.1		novel					0.311657		×							6.693	2.6e-06	0.00017333	4.841	0.033	0.14348	1.883	0.116	0.31316	4.5675	0.0023825	2.623	0.028313	phyA-col; phyA-Ler; PhyD-phyA	6.5907	0.00049895	3.3019	0.0061983	phyA-col; phyC-col; phyA-ler; phyC-ler; phyA-lhy; phyC-lhy; PhyB-phyA; PhyD-phyA; PhyD-phyC	4	1913293±659297	3444019±700962	2411016±844974	3299096±409616	1998126±248433	3118108±501539	343882±390310	ND	1786700±945242	2838912±1810461
AT5G01600.1	FRI1	Q39101	Ferritin-1, chloroplastic (AtFer1) (EC 1.16.3.1)	1.16.3.1			×		×		0.412863		×		×					4.57	0.000165	0.00097059	13.6	0.000596	0.00745	0.468	0.798	0.85291	not significant					not significant					14	26518446±7555084	37799645±4471556	30615023±5679136	31441164±2515697	24872356±5484732	31905484±5321398	12697683±11729047	18359216±3794867	16077286±7718209	25877916±4598685
AT5G54500.1	FQR1	Q9LSQ5	NAD(P)H dehydrogenase (quinone) FQR1 (EC 1.6.5.2) (Flavodoxin-like quinone reductase 1)	1.6.5.2	DISRUPTION PHENOTYPE: No visible phenotype under normal growth conditions, but mutant plants have increased resistance to the necrotrophic fungus Botrytis cinerea. {ECO:0000269|PubMed:23464356}.		×				0.581108						×			4.848	9.26e-05	0.00080522	14.399	0.000431	0.010825	6.649	9.8e-05	0.0021778	not significant					7.2777	0.00026478	3.5771	0.0041706	lhy-col; phyC-col; lhy-ler; phyC-ler; phyA-lhy; phyC-phyA; phyC-PhyB; PhyD-phyC	8	29524017±7602235	26380766±4944837	24499135±4653579	25785958±5695165	26234792±11675490	42746998±3104455	20827667±6654621	23990242±10411486	24137615±6221174	30141158±2713533
AT3G14110.3	FLU	Q940U6	Protein FLUORESCENT IN BLUE LIGHT, chloroplastic		DISRUPTION PHENOTYPE: Loss of ability to restrict the accumulation of protochloro-phyllide (Pchlide) and delta-amin-olevulinic acid (ALA) in the dark, leading to a strong Pchlide fluorescence in etiolated mutant seedlings exposed to blue light. Rapid bleaching and death of plants transferred from the dark to the light, mediated by singlet oxygen production and enzymatic peroxidation of linolenic …	novel					0.547473									4.617	0.00015	0.0014273	0.293	0.591	0.79871	6.026	0.000228	0.005	4.4161	0.002915	2.5354	0.030829	phyB-col; phyB-Ler; PhyD-phyB	not significant					6	15902385±2165196	17686731±2655031	16012465±3321114	15220456±1543255	11155850±4948673	8589691±5452740	11552515±5341300	9886870±3896257	7511347±4557138	13578976±1005769
AT5G08640.1	FLS1	Q96330	Flavonol synthase/flavanone 3-hydroxylase (EC 1.14.11.9) (EC 1.14.20.6) (FLS 1)	1.14.11.9; 1.14.20.6	DISRUPTION PHENOTYPE: Accumulation of anthocyanins and glycosylated forms of dihydroflavonols, and drastic reduction of kaempferol, quercitin and favonol glycosides. {ECO:0000269|PubMed:18467451, ECO:0000269|PubMed:18998159, ECO:0000269|PubMed:9770503}.	novel					N/A									7.74	4.18e-07	1.3933e-05	9.694	0.003	0.033333	9.125	4.4e-06	0.00029333	not significant					14.489	1.6677e-06	5.7779	0.00014077	lhy-col; lhy-ler; phyA-lhy; PhyB-lhy; phyC-lhy; PhyD-lhy	9	1470260±1157198	1187616±784793	787295±700924	587363±287249	929126±737331	5976330±1451513	310677±538108	475904±292369	541491±636674	745661±575739
AT2G45470.1	FLA8	O22126	Fasciclin-like arabinogalactan protein 8 (AtAGP8)			novel					0.448781		×							1.145	0.351	0.41538	2.7	0.107	0.26098	3.907	0.005	0.033333	5.3506	0.00087165	3.0597	0.014102	phyA-col; phyA-Ler; phyA-lhy; PhyD-phyA; PhyD-PhyC	not significant					11	26259473±6754026	24524561±2388413	25528130±6722985	28642974±1769697	27713256±9661714	18732823±3128524	11818195±3245044	21353081±22072745	23945811±3958104	19274794±5071241
AT5G55730.1	FLA1	Q9FM65	Fasciclin-like arabinogalactan protein 1			novel					0.433749		×			×				4.055	0.000499	0.0038385	0.786	0.38	0.63387	0.874	0.506	0.64051	not significant					11.828	8.298e-06	5.081	0.00045248	phyA-col; phyA-ler; phyA-lhy; PhyB-phyA; phyC-phyA; PhyD-phyA	6	656444±255547	191402±238998	332848±207059	475581±493200	1157669±1009079	530444±635075	7154752±8093981	8023550±4594630	513026±397776	681209±378343
AT3G51240.1	FL3H	Q9S818	Naringenin,2-oxoglutarate 3-dioxygenase (Naringenin 3-dioxygenase) (EC 1.14.11.9) (F3H) (Flavanone 3-hydroxylase) (Protein TRANSPARENT TESTA 6)	1.14.11.9		novel					0.845636				×					1.371	0.224	0.30405	3.821	0.057	0.17538	3.968	0.004	0.028571	not significant					not significant					11	5107549±2329361	1341491±196076	2510015±1989883	2532959±1389634	3309092±2032609	4870314±2429631	4240670±2108445	1230285±1491872	2871529±1756787	2425306±1201256
AT1G24360.1	FABG	P33207	3-oxoacyl-[acyl-carrier-protein] reductase, chloroplastic (EC 1.1.1.100) (3-ketoacyl-acyl carrier protein reductase)	1.1.1.100		novel*		×			0.148713			×						3.318	0.003	0.011765	17.099	0.000149	0.00924	8.243	1.27e-05	0.000508	4.825	0.0017	2.7696	0.022583	phyB-Ler; PhyC-lhy; PhyC-phyB	4.8324	0.0030362	2.5177	0.019911	phyA-col; phyA-lhy; PhyB-phyA; phyC-phyA	8	37628072±4123549	55832717±15198615	48411048±20573147	50869480±4111796	28698403±11969854	71696389±12838860	34389059±22954906	8388019±4437903	20253049±15669202	67965780±13673201
AT1G07110.1	F2KP	Q9MB58	6-phosphofructo-2-kinase/fructose-2,6-bisphosphatase (6PF-2-K/Fru-2,6-P2ase) (AtF2KP) (PFK/FBPase) [Includes: 6-phosphofructo-2-kinase (EC 2.7.1.105); Fructose-2,6-bisphosphatase (EC 3.1.3.46)]	2.7.1.105; 3.1.3.46		novel					0.613803		×							3.863	0.000761	0.0041135	16.415	0.000194	0.00924	2.062	0.088	0.1956	not significant					4.179	0.0064246	2.1922	0.033465	PhyB-col; PhyB-ler; PhyD-PhyB	9	1243267±617630	2631889±851356	3162615±2376438	1787599±1187148	1664767±578323	4893581±1167429	3106722±2385744	3891113±3992623	3525968±1899295	7609665±3042174
AT5G42950.1	EXA1	Q9FMM3	Protein ESSENTIAL FOR POTEXVIRUS ACCUMULATION 1 (Plant SMY2-type ILE-GYF domain-containing protein 1) (Protein MUTANT, SNC1-ENHANCING 11)		DISRUPTION PHENOTYPE: Reduced size with a curly leaf phenotype associated with an abnormal constitutive PR1 expression (PubMed:28362261, PubMed:29073135). No spontaneous lesions, but enhanced cell death independent of salicylic acid (SA) biosynthesis or reactive oxygen species (ROS) production during pathogen infection (e.g. P.syringae and F.moniliforme) (PubMed:29073135). Heightened nucleotide-b…	novel					0.404354	×	×		×					5.023	6.47e-05	0.00086267	13.214	0.000699	0.023467	3.619	0.008	0.07619	6.2272	0.00030349	3.5179	0.0072927	phyA-col; phyB-col; PhyD-phyA; PhyD-phyB	6.1096	0.00079531	3.0995	0.0081817	lhy-col; phyA-col; PhyB-col; phyC-col; PhyD-col	3	2544233±781785	2187651±978248	1622542±627378	1425496±546125	1180624±1183162	274523±171651	700147±684471	686595±673028	678570±430077	778708±435017
AT1G50940.1	ETFA	Q9C6I6	Electron transfer flavoprotein subunit alpha, mitochondrial (Alpha-ETF)			novel					0.199709									4.412	0.000231	0.001925	0.116	0.735	0.86901	4.758	0.001	0.014286	not significant					7.1131	0.00030717	3.5126	0.0046174	lhy-ler; phyA-ler; PhyB-ler; phyC-ler; PhyD-ler	6	7491724±1376708	6653908±751391	6972036±2555903	9537945±2157761	4825021±3445870	4002682±1118180	4245338±1904701	3842366±2146584	3221762±3448820	5750036±1836237
AT1G54040.2	ESP	Q8RY71	Epithiospecifier protein (AtESP) (Protein EPITHIOSPECIFYING SENESCENCE REGULATOR) (AtESR)		DISRUPTION PHENOTYPE: Accelerated leaf senescence and increased pathogen damages. {ECO:0000269|PubMed:17369373}.		×				-0.528896			×						9.055	5.01e-08	2.505e-06	1.112	0.297	0.52105	0.969	0.446	0.55404	7.016	0.00012449	3.9049	0.0039506	Ler-col; phyB-col; lhy-Ler; PhyC-Ler; PhyD-Ler; phyB-lhy; PhyC-phyB; PhyD-phyB	9.638	3.8282e-05	4.417	0.0011153	ler-col; PhyB-col; lhy-ler; phyC-ler; PhyD-ler; PhyB-lhy; PhyB-phyA; phyC-PhyB; PhyD-PhyB	23	41803963±25140329	22336747±9078314	89595215±44231212	98947398±20096700	30958837±4810284	20569696±5731215	77015311±21142053	41114462±15223593	88847378±15275730	98605760±45787709
AT3G14210.1	ESM1	Q9LJG3	GDSL esterase/lipase ESM1 (EC 3.1.1.-) (Extracellular lipase ESM1) (Protein EPITHIOSPECIFIER MODIFIER 1) (AtESM1)	3.1.1.-	DISRUPTION PHENOTYPE: In cv. Columbia, altered ratio of endogenous nitrile to isothiocyanate hydrolysis products. {ECO:0000269|PubMed:16679459}.	novel					0.71773									19.469	2.31e-13	1.54e-11	12.068	0.001	0.0086957	2.79	0.028	0.11429	19.01	1.0675e-08	7.9716	4.3606e-06	Ler-col; phyA-col; phyB-col; lhy-Ler; PhyC-Ler; PhyD-Ler; phyA-lhy; phyB-lhy; PhyD-phyA; PhyC-phyB; PhyD-phyB	22.73	3.6239e-08	7.4408	6.6276e-06	ler-col; phyA-col; PhyB-col; lhy-ler; phyC-ler; PhyD-ler; phyA-lhy; PhyB-lhy; phyC-phyA; PhyD-phyA; phyC-PhyB; PhyD-PhyB	21	43873038±18036362	39832509±12477239	6050203±3280394	6136739±2562563	64304853±9231755	27636148±2455650	12945287±10777767	5549801±1746644	5748758±4607109	4852363±1917038
AT2G41430.5	ERD15	Q39096	Protein EARLY RESPONSIVE TO DEHYDRATION 15 (PAM2-containing protein CID1) (Polyadenylate-binding protein-interacting protein 1) (PABP-interacting protein 1) (Poly(A)-binding protein-interacting protein 1) (Protein CTC-INTERACTING DOMAIN 1) (Protein LIGHT STRESS-REGULATED 1)		DISRUPTION PHENOTYPE: Hypersensitive to abscisic acid (ABA) leading to improved tolerance to both drought and freezing, as well as impaired seed germination in the presence of ABA. {ECO:0000269|PubMed:17056758}.		×		×		0.744942									2.841	0.008	0.031373	23.544	1.44e-05	0.00144	3.456	0.01	0.086957	not significant					not significant					5	1180344±928108	4689017±2673207	367372±304777	4234826±2610959	971968±1317548	2625560±2580005	1803435±2036581	9409677±581551	2136693±2296746	3291017±2300753
AT1G76180.1	ERD14	P42763	Dehydrin ERD14				×				0.874402		×	×	×					2.704	0.011	0.045833	2.01	0.163	0.36596	3.557	0.008	0.07619	4.6979	0.0020065	2.6976	0.025514	PhyC-col; PhyC-Ler; PhyC-lhy; PhyC-phyA; PhyD-PhyC	not significant					4	3422471±2468561	2298149±968373	4499721±2398331	5257051±3639517	1901086±1799044	4688704±3506364	4610400±4956669	11101913±10598399	6881527±2679286	14772550±7544263
AT1G78830.1	EP1L2	Q9ZVA2	EP1-like glycoprotein 2 (Curculin-like (Mannose-binding) lectin family protein)							×	0.503564		×		×					3.938	0.000646	0.0043125	0.663	0.42	0.63636	6.777	8.27e-05	0.0038667	not significant					4.3956	0.0049851	2.3023	0.02864	PhyD-col; PhyD-ler; PhyD-lhy; PhyD-phyA; PhyD-PhyB; PhyD-phyC	12	13572999±4882417	7570924±5245895	5281112±5954930	8422499±5514722	13080258±6412583	13022251±11685127	6039804±3331109	9924064±3670217	13072419±6258687	9990006±7808714
AT4G24190.1	ENPL	Q9STX5	Endoplasmin homolog (Glucose-regulated protein 94 homolog) (GRP-94 homolog) (Heat shock protein 90-7) (AtHSP90.7) (AtHsp90-7) (Protein SHEPHERD)				×				-0.393594			×	×					4.27	0.000314	0.0020258	10.723	0.002	0.028571	6.971	6.41e-05	0.0016025	not significant					7.0823	0.00031589	3.5005	0.0047055	phyA-col; phyA-ler; phyA-lhy; PhyB-phyA; phyC-phyA; PhyD-phyA	7	1531848±442771	1528807±532142	1436023±445530	1993075±725187	1590337±750367	1626766±324228	1164772±395875	5351657±2160476	825415±663492	1215523±1217101
AT5G10360.1	EMB3010	P51430	40S ribosomal protein S6-2 (Protein EMBRYO DEFECTIVE 3010)			novel					0.242014				×		×			0.672	0.744	0.76701	17.385	0.000134	0.0060333	3.728	0.006	0.03871	not significant					5.3458	0.0017388	2.7598	0.013374	phyA-col; phyA-ler; PhyB-phyA; phyC-phyA; PhyD-phyA	8	56765792±21175664	32161841±6280384	55325540±40990445	30923531±7112251	40931512±5879667	40015502±5588244	48006342±16431546	72712772±40928162	66362620±28509161	23902124±4353794
AT1G02780.1	emb2386	Q9SRX2	60S ribosomal protein L19-1 (Protein EMBRYO DEFECTIVE 2386)			novel					0.033249									0.799	0.63	0.67021	15.322	0.000298	0.0049538	0.824	0.539	0.66135	not significant					not significant					15	1027648±633104	2121734±873474	1660578±640717	2796744±387771	1392051±1024383	3039624±1473498	896681±1497708	2966980±2741571	1483384±1128219	3743263±2885922
AT3G04400.1	emb2171	P49690	60S ribosomal protein L23 (Protein EMBRYO DEFECTIVE 2171)			novel					N/A									4.975	7.14e-05	0.0005712	27.229	4.21e-06	0.000421	3.709	0.007	0.058333	not significant					11.466	1.053e-05	4.9776	0.00050239	phyA-col; phyA-ler; phyA-lhy; PhyB-phyA; phyC-phyA; PhyD-phyA	17	94911430±12694585	104346365±27776536	105602483±34516394	97023117±18003169	87829318±9083826	121563987±13333517	111423451±38828955	220244441±39649451	70235583±18845115	112830862±26285443
AT2G24050.1	eIFiso4G2	O82233	Eukaryotic translation initiation factor isoform 4G-2 (eIF(iso)4G-2)		DISRUPTION PHENOTYPE: Displays no resistance to potyvirus. Possesses reduced amounts of chlorophyll a and b. I4g1 and i4g2 double mutants show reduced germination rates, slow growth rates, moderate chlorosis, late flowering, impaired fertility and reduced long term seed viability. They also exhibit altered responses to dehydration, salinity, and heat stress. The i4g1 and i4g2 double mutant has re…		×				0.343091									2.544	0.016	0.053333	10.131	0.003	0.05	5.92	0.000264	0.0102	not significant					5.9254	0.00095581	3.0196	0.008939	PhyD-col; PhyD-ler; PhyD-lhy; PhyD-phyA; PhyD-PhyB; PhyD-phyC	3	38686±94761	173623±216229	ND	52945±105889	100786±201571	83834±97093	ND	99116±171674	34172±90410	ND
AT3G55620.1	eIF6A	Q9M060	Eukaryotic translation initiation factor 6-2 (AteIF-6;2)				×				0.502533				×					2.824	0.008	0.031373	0.174	0.678	0.86329	4.148	0.003	0.042857	not significant					not significant					5	2202709±865823	1957997±1545936	1823502±1379496	3698661±668187	4731791±1684550	2932224±1671736	3490989±1550846	6888711±4732100	4424447±1147130	2396102±1371252
AT2G39990.1	EIF2	O04202	Eukaryotic translation initiation factor 3 subunit F (eIF3f) (eIF-3-epsilon) (eIF3 p32 subunit)		DISRUPTION PHENOTYPE: Male gametophyte-defective. Disrupted pollen germination and embryo development. Hypersensitivity to exogenous sucrose. {ECO:0000269|PubMed:20444226}.	novel					0.751354				×					1.407	0.207	0.2875	11.998	0.001	0.013333	1.536	0.197	0.34261	not significant					not significant					12	12502957±3037059	4804179±2461438	6934780±3346105	7241458±2541500	19197943±19125690	4964623±2467798	8435495±4058876	5609305±4513780	8255878±4393035	3766416±1851140
AT3G48110.1	EDD1	Q8L785	Glycine--tRNA ligase, chloroplastic/mitochondrial 2 (EC 6.1.1.14) (Glycyl-tRNA synthetase 2) (GlyRS-2) (Protein EMBRYO-DEFECTIVE-DEVELOPMENT 1)	6.1.1.14	DISRUPTION PHENOTYPE: Embryo defective. Developmental arrest of the embryo between the globular and heart stages (PubMed:9707529). Plants with partial loss of EDD1 display changes in patterning of margin and distal regions of leaves (PubMed:22791832). {ECO:0000269|PubMed:22791832, ECO:0000269|PubMed:9707529}.	novel					0.652032				×					6.125	7.43e-06	0.00012383	19.814	5.39e-05	0.00539	15.24	7.99e-09	1.598e-06	not significant					11.961	7.6082e-06	5.1187	0.00043183	phyC-col; phyC-ler; phyC-lhy; phyC-phyA; phyC-PhyB; PhyD-phyC	9	12305±28524	35430±44966	34782±43321	42183±49769	50130±58767	75269±59898	78137±131134	36852±42283	38680±50957	67674±69145
AT3G13460.1	ECT2	Q9LJE5	YTH domain-containing protein ECT2 (Protein EVOLUTIONARILY CONSERVED C-TERMINAL REGION 2)		DISRUPTION PHENOTYPE: Aberrant trichome branching with an increase in number of spikes (PubMed:29643069, PubMed:29716990). The double mutant plants ect2 and ect3 exhibit delayed timing of leaf formation and altered leaf morphology (PubMed:29643069). {ECO:0000269|PubMed:29643069, ECO:0000269|PubMed:29716990}.		×				0.293354									3.875	0.000743	0.0041135	1.765	0.191	0.37087	1.807	0.13	0.2463	not significant					9.667	3.7459e-05	4.4264	0.0011053	lhy-col; phyC-col; lhy-ler; PhyB-ler; phyC-ler; phyC-phyA; PhyD-phyC	9	4246960±1899711	3508342±454268	4303893±2579185	4988982±1766409	2892810±1584048	1110355±795673	765871±691379	3364717±1879600	2626168±1751577	2336690±338073
AT5G19760.1	DTC	Q9C5M0	Mitochondrial dicarboxylate/tricarboxylate transporter DTC (Dicarboxylate/tricarboxylate carrier)				×				0.61899		×				×			1.311	0.253	0.32025	13.106	0.000731	0.0082667	0.643	0.668	0.7548	not significant					not significant					15	5576182±3170498	8549535±3427953	6441394±3408382	6334905±667232	9471788±11610635	17340940±3402449	7329736±1919674	18392406±14513135	4815598±1766105	10904806±4103828
AT5G42080.4	DRP1A	P42697	Phragmoplastin DRP1A (EC 3.6.5.-) (Dynamin-like protein 1) (Dynamin-like protein 1A) (Dynamin-related protein 1A) (AtDRP1A) (Protein RADIAL SWELLING 9)	3.6.5.-	DISRUPTION PHENOTYPE: Vascular discontinuity (PubMed:15923323, PubMed:18344418). Short and swollen roots and hypocotyls due to cellulose-deficient walls associated with increased levels of arabinose, xylose, and galactose in non-cellulosic polysaccharides (PubMed:18256049). Infertility due to the inability of stigmatic papillae to undergo rapid polar expansion prior to fertilization (PubMed:18344…	novel					N/A									2.863	0.007	0.019444	1.838	0.182	0.30847	2.585	0.038	0.13103	not significant					not significant					16	6342798±2723063	6060475±1308565	7451032±2952417	6354223±1807850	4492477±1112171	11327200±3609423	11674618±2906256	10465668±6504443	6626594±2831994	8641369±3129613
AT2G33830.2	DRMH1	P93017	Dormancy-associated protein homolog 1 (Auxin-repressed protein 1) (AtARP1) (DRM1 homolog 1) (Dormancy-associated protein 2) (AtDRM2)		DISRUPTION PHENOTYPE: No visible phenotype. Drm1 and drmh1 double mutants have no visible phenotype. {ECO:0000269|PubMed:23065269}.				×		0.697667	×		×	×					3.307	0.003	0.011765	12.03	0.001	0.018182	1.918	0.11	0.2268	not significant					not significant					8	13473610±5856467	24216366±9898301	22283048±6159608	32244436±2933620	12205104±7432655	25352185±4909868	23887928±6030392	30559364±16269487	19485554±6023484	24269029±10037055
AT3G14990.1	DJ1A	Q9FPF0	Protein DJ-1 homolog A (AtDJ1A)		DISRUPTION PHENOTYPE: No visible phenotype under normal growth conditions, but mutant plants have increased susceptibility to oxidative stress-induced cell death and accelerated cell death in aging plants. {ECO:0000269|PubMed:20406884}.		×				0.801139			×		×				4.252	0.000326	0.0015902	7.266	0.01	0.066667	3.453	0.01	0.064516	not significant					3.9399	0.0085541	2.0678	0.040171	phyC-col; phyC-PhyB	31	36574765±12395715	24448454±4907900	30651047±6129539	32573709±5006319	28095657±1136922	49968020±10748628	39044784±13248015	53825950±28599560	21367154±4259190	29491827±6570690
AT3G06350.1	DHQSD	Q9SQT8	Bifunctional 3-dehydroquinate dehydratase/shikimate dehydrogenase, chloroplastic (DHQ-SDH protein) (DHQase-SORase) (Protein EMBRYO DEFECTIVE 3004) [Includes: Dehydroquinate dehydratase (DHQ) (EC 4.2.1.10); Shikimate dehydrogenase (SDH) (EC 1.1.1.25)]	1.1.1.25; 4.2.1.10			×	×			0.364945			×			×			4.455	0.000211	0.001563	0.153	0.697	0.79657	2.31	0.059	0.15526	not significant					9.6715	3.7334e-05	4.4279	0.0011053	phyA-col; phyA-ler; phyC-ler; phyA-lhy; PhyB-phyA; PhyD-phyA	9	70255906±18411173	67712044±10627527	55497858±15637457	80022972±6519061	51529973±34532527	50161018±8694505	32805552±26181052	9515053±10804373	35552613±27297613	63829888±9923065
AT5G66120.2	DHQS	Q8VYV7	3-dehydroquinate synthase, chloroplastic (EC 4.2.3.4)	4.2.3.4		novel*		×			0.25612									not significant									4.8338	0.0016808	2.7745	0.022419	phyA-col; phyB-col; PhyD-phyB	not significant					14	8986904±1899412	8251116±1963381	7279577±1633938	6784150±1293067	7129198±1795633	6445081±2988666	4357273±1709314	9791560±4841654	4430253±1312109	6945318±1621169
AT5G07440.2	DHE2	Q38946	Glutamate dehydrogenase 2 (GDH 2) (EC 1.4.1.3)	1.4.1.3		novel*		×			0.69613		×			×				4.443	0.000216	0.0013935	15.507	0.000277	0.0040286	1.381	0.249	0.36788	not significant					4.3459	0.0052815	2.2772	0.029874	lhy-col; lhy-ler; PhyB-lhy	20	43062322±6479206	50289697±7736316	39853729±15015875	40012444±13493113	39235479±6792948	106221541±12062181	43286314±2359833	50165248±12017483	26777613±6976987	50584480±9127415
AT1G75270.1	DHAR2	Q9FRL8	Glutathione S-transferase DHAR2 (EC 2.5.1.18) (Chloride intracellular channel homolog 2) (CLIC homolog 2) (Glutathione-dependent dehydroascorbate reductase 2) (AtDHAR2) (CytDHAR) (GSH-dependent dehydroascorbate reductase 2) (EC 1.8.5.1)	1.8.5.1; 2.5.1.18	DISRUPTION PHENOTYPE: Mutant develops distinct foliar lesions under ozone exposure. {ECO:0000269|PubMed:16361320}.		×				0.65323								×	8.467	1.26e-07	4.2e-06	9.461	0.004	0.022857	7.02	6.01e-05	0.0040067	5.7153	0.0005571	3.2541	0.010585	Ler-col; phyA-col; phyB-col; PhyD-phyA; PhyD-phyB	7.9752	0.00014414	3.8412	0.0027723	lhy-col; lhy-ler; phyA-lhy; PhyB-lhy; phyC-lhy; PhyD-phyA	14	10597137±4516480	8676055±1033808	5803807±1677807	8308208±2899448	9013865±1785800	17885557±5155298	3680310±2235241	3231394±2203570	4707230±2363468	7572683±2312181
AT2G43530.1	DF194	O22867	Defensin-like protein 194 (Trypsin inhibitor ATTI-3)				×				0.430016									2.77	0.009	0.033962	2.374	0.13	0.36111	2.68	0.033	0.14043	not significant					4.5629	0.0041129	2.3859	0.024935	phyA-ler; PhyB-phyA; PhyD-phyA	2	5532880±1647851	4373537±1106085	6080041±1454164	6848261±777962	7621378±1367524	3511892±818384	4037566±1434008	1381723±2393215	5192797±1567193	6419937±2960168
AT2G43520.1	DF193	O22866	Defensin-like protein 193 (Trypsin inhibitor ATTI-2)				×				0.588594									2.947	0.006	0.025532	8.993	0.004	0.061538	2.1	0.082	0.23889	not significant					not significant					3	2151680±1665657	3167136±1058228	5366348±2374839	3514808±1360245	1604022±1306905	5339749±851632	5359592±1235255	4216287±7302823	3929404±1707463	9015886±2178237
AT5G39830.1	DEGP8	Q9LU10	Protease Do-like 8, chloroplastic (EC 3.4.21.-)	3.4.21.-		novel					0.700721									not significant									not significant					3.927	0.0086893	2.061	0.040632	phyA-ler; phyC-ler	9	8406416±1485191	9380738±3691713	12280902±1804906	12525283±2817856	7829754±1186824	8055982±986364	9997168±5488462	6892797±1319564	10270293±5781647	9546437±2335008
AT1G65960.2	DCE2	Q42472	Glutamate decarboxylase 2 (GAD 2) (EC 4.1.1.15)	4.1.1.15	DISRUPTION PHENOTYPE: No visible phenotype. {ECO:0000269|PubMed:15604684}.	novel					0.755553									1.93	0.065	0.12621	6.012	0.018	0.087805	3.747	0.006	0.0375	not significant					not significant					10	4959325±1326543	4775879±1308680	3541563±920392	4722451±1230652	3632220±2706666	7121377±1382894	1956265±2524265	3020479±2918466	4866433±5061147	4681806±1176604
AT3G60880.2	DAPA1	Q9LZX6	4-hydroxy-tetrahydrodipicolinate synthase 1, chloroplastic (HTPA synthase 1) (EC 4.3.3.7)	4.3.3.7		novel					0.531611									not significant									4.3423	0.0032188	2.4923	0.032975	phyB-col; PhyD-phyB	not significant					2	3514157±602556	2815542±758610	3191881±874340	3243155±821178	2530486±1578786	3715604±927109	2444957±1296040	2527928±2562270	1805196±470266	2934343±669049
AT5G57850.1	DAAA	Q8L493	D-amino-acid transaminase, chloroplastic (EC 2.6.1.21) (EC 4.1.3.38) (Aminodeoxychorismate lyase) (AtADCL) (Branched-chain-amino-acid aminotransferase-like protein 3)	2.6.1.21; 4.1.3.38			×				0.751201									4.716	0.000122	0.0017429	0.022	0.882	0.94497	1.856	0.121	0.32051	6.2611	0.00029179	3.5349	0.0071074	PhyC-col; PhyC-Ler; PhyC-lhy; PhyC-phyB; PhyD-PhyC	not significant					5	1182205±1051600	964887±1148887	507078±332320	409594±316337	1653488±833277	1679112±583190	1878942±1170294	1144512±1009468	1031686±1051710	2462918±1246512
AT4G35220.1	CYL2	Q94JT5	Cyclase-like protein 2		DISRUPTION PHENOTYPE: No visible phenotype under normal growth conditions, but the double mutants cyclase1 and cyclase2 are embryonic lethal. {ECO:0000269|PubMed:25862728}.	novel					0.29405									not significant									not significant					5.3635	0.0017066	2.7679	0.01325	phyA-lhy; PhyB-phyA; phyC-phyA	3	3866144±2606952	1857666±645218	2139285±1078861	2150688±113593	1857771±538650	967874±431540	1738018±1433254	3568360±1789263	1897853±572144	1089786±354167
AT4G34180.1	CYL1	Q93V74	Cyclase-like protein 1		DISRUPTION PHENOTYPE: No visible phenotype under normal growth conditions, but leaves of mutant plants exhibit a severly increased cell death when exposed to fumonisin B1 or a bacterial pathogen that triggers the defensive hypersensitive cell death. The double mutants cyclase1 and cyclase2 are embryonic lethal. {ECO:0000269|PubMed:25862728}.	novel*		×			0.781741					×				1.959	0.061	0.12708	2.215	0.144	0.36739	7.786	2.25e-05	0.001125	not significant					5.8065	0.0010779	2.9674	0.0097114	phyA-col; phyA-ler; phyA-lhy; PhyB-phyA; phyC-phyA; PhyD-phyA	8	6269925±3196327	3450304±1534856	3397856±1274437	4187902±1574745	4804695±1748978	4494977±1955058	3963551±2764965	10805898±2630425	7434517±4284641	2987823±1259602
AT4G10040.1	CYC2	Q9T0G2	Cytochrome c-2 (Cytochrome c At4g10040)				×				0.709932									3.278	0.003	0.011538	2.91	0.095	0.27536	1.701	0.153	0.29057	not significant					3.8597	0.00943	2.0255	0.042701	phyA-lhy; phyC-lhy	7	3786437±873723	4893967±731400	4447310±1429623	4203503±1383647	2377828±1110471	5953280±1646170	2871708±407474	1665176±1690736	3088691±2283687	3684730±1491567
AT1G22840.1	CYC1	O23138	Cytochrome c-1 (Cytochrome c At1g22840)			novel					-0.150289									2.749	0.01	0.027778	4.684	0.036	0.14694	2.931	0.022	0.091667	not significant					4.2641	0.005812	2.2357	0.031503	phyC-ler; PhyD-phyC	10	31412622±5609797	36046972±6350202	47043526±12086477	54541650±3704475	28103426±3763964	43370094±5300575	37963954±15316709	35778377±6789503	31983348±9406994	42144270±12273446
AT1G49660.1	CXE5	Q9FX94	Probable carboxylesterase 5 (AtCXE5) (EC 3.1.1.1)	3.1.1.1						×	0.787345				×					5.478	2.59e-05	0.00058222	0.004	0.948	0.9868	1.195	0.326	0.51654	7.4669	7.6526e-05	4.1162	0.002908	PhyC-col; PhyC-Ler; PhyC-lhy; PhyC-phyA; PhyC-phyB; PhyD-PhyC	not significant					3	744101±307283	455866±198941	125425±70703	157110±42479	239086±369642	1221927±579437	220796±382430	703405±653545	225582±186435	288666±145526
AT1G49650.1	CXE4	Q9FX93	Probable carboxylesterase 4, mitochondrial (AtCXE4) (EC 3.1.1.1)	3.1.1.1		novel					0.547721									3.171	0.004	0.018182	2.86	0.098	0.31111	0.723	0.609	0.74724	not significant					3.8584	0.0094456	2.0248	0.042713	PhyD-phyA	4	2538863±1449598	1911926±940273	2567682±493571	1763444±519266	1449316±661283	1124886±980658	990472±1010918	272071±471240	1826658±1323658	1697145±622743
AT3G48690.1	CXE12	Q9SMN0	Probable carboxylesterase 12 (AtCXE12) (EC 3.1.1.1)	3.1.1.1		novel					0.921247									3.253	0.003	0.011538	0.475	0.494	0.70071	0.245	0.94	0.94949	not significant					6.4249	0.00058465	3.2331	0.0068984	ler-col; phyA-ler; phyC-ler; PhyD-ler; PhyB-phyA	8	31863085±8397539	33816296±4638595	51539573±15167593	56029747±7472350	24009049±2088334	40963380±3637915	19208546±9934863	18388202±16053395	45878561±32958768	44742327±8776492
AT2G47380.2	CX5C1	O22912	Probable cytochrome c oxidase subunit 5C-1 (Cytochrome c oxidase polypeptide Vc-1)			novel					0.405081									3.176	0.004	0.017391	4.185	0.047	0.2186	1.12	0.363	0.52609	5.4537	0.00076707	3.1152	0.01279	phyB-col; PhyD-phyB; PhyD-PhyC	not significant					2	620762±364891	126185±247422	498920±349290	545187±387671	511138±326669	510638±359724	317414±430206	ND	47110±72433	176231±420226
AT1G30360.1	CSCLD	Q9C8G5	CSC1-like protein ERD4 (Hyperosmolality-gated Ca2+ permeable channel 3.1) (AtOSCA3.1) (Protein EARLY-RESPONSIVE TO DEHYDRATION STRESS 4)							×	0.792982		×							3.267	0.003	0.015	2.763	0.103	0.31212	0.763	0.581	0.74724	not significant					not significant					4	1312153±523558	1687414±323990	1006400±331618	1951233±481077	1085250±749786	934740±274906	1185986±259847	1385851±957948	239250±432543	820048±770575
AT3G22060.1	CRR38	Q9LRJ9	Cysteine-rich repeat secretory protein 38				×				0.774421								×	3.828	0.000824	0.0039238	0.132	0.718	0.81124	1.485	0.213	0.3664	4.1488	0.0041866	2.3781	0.038432	phyB-col; PhyC-col	not significant					16	39214340±7386312	36475678±9964505	36147131±12946109	43151941±13003966	18691036±12015070	22866435±10095551	27954310±20716301	16141498±16490835	16493872±9770609	28704540±4308924
AT3G62410.1	CP122	Q9LZP9	Calvin cycle protein CP12-2, chloroplastic (CP12 domain-containing protein 2) (Chloroplast protein 12-2)				×			×	0.926316									12.179	6.16e-10	1.232e-07	0.098	0.756	0.86897	2.246	0.065	0.21667	not significant					not significant					3	6623078±3512470	3962491±1341480	4513234±3128887	11970293±5120039	6965113±2690897	34663907±39041061	6670610±4166815	5548941±4706971	7887266±2753956	6043469±4937616
AT2G47400.1	CP121	O22914	Calvin cycle protein CP12-1, chloroplastic (CP12 domain-containing protein 1) (Chloroplast protein 12-1)							×	0.870821									3.307	0.003	0.015385	7.597	0.008	0.064	0.397	0.848	0.88083	not significant					not significant					4	6709429±5547994	2689357±1908566	2963503±2873430	13875398±10594878	2793440±2387278	3208886±2484903	5663143±5922344	1781758±1999999	5349159±2439886	5019212±3737966
AT4G23600.1	CORI3	Q9SUR6	Cystine lyase CORI3 (EC 4.4.1.35) (Protein CORONATINE INDUCED 3) (Protein JASMONATE RESPONSIVE 2)	4.4.1.35			×				0.819913			×						2.752	0.01	0.027778	0.722	0.4	0.62016	4.062	0.004	0.028571	not significant					11.164	1.289e-05	4.8897	0.00054534	ler-col; PhyB-col; lhy-ler; phyC-ler; PhyD-ler; PhyB-lhy; phyC-PhyB; PhyD-PhyB	11	3182326±2583137	265454±530907	5119846±3956573	3466935±1562404	1469914±707799	ND	2130955±2473470	1663463±1891371	1453134±1840321	4265828±1641579
AT4G08520.1	COPZ3	Q8H1F4	Coatomer subunit zeta-3 (Zeta-3-coat protein) (Zeta-COP 3)			novel					-0.490253									0.856	0.579	0.66552	3.334	0.074	0.26786	4.092	0.004	0.047059	not significant					not significant					5	13940521±1565353	18357403±3477653	14853775±3337859	16402755±4211925	11188531±7539011	12086274±7396514	12270769±9612717	22152178±5478778	12473645±8383996	22517122±6337380
AT1G12310.1	CML13	Q94AZ4	Probable calcium-binding protein CML13 (Calmodulin-like protein 13)			novel					0.475454		×				×			not significant									not significant					4.437	0.0047522	2.3231	0.027494	lhy-col; lhy-ler	4	25182397±4004460	27639214±6211248	27288186±10574231	31943734±9495902	23831813±9008090	10790347±2891907	24046375±23585418	15521960±4123468	27314467±11381460	19261957±2317038
AT2G40060.1	CLC2	O04209	Clathrin light chain 2			novel					0.58689									6.168	6.85e-06	0.00019571	1.046	0.312	0.54261	1.999	0.096	0.29254	not significant					not significant					4	626942±481408	614401±643822	753875±1200550	505018±387097	693320±801310	3096871±3593295	208255±360709	1125705±1949779	1611667±1329985	1516645±1436693
AT2G20760.1	CLC1	Q9SKU1	Clathrin light chain 1				×				0.51881		×							1.753	0.097	0.18654	8.553	0.005	0.05	2.963	0.021	0.105	not significant					3.8504	0.0095377	2.0206	0.042952	phyA-lhy	6	124387765±33513759	153460451±46653304	123031235±70048026	94606559±9660280	95440093±63490216	176993371±8081347	89305089±72504675	56075754±62445063	62137760±36778421	135369906±56051276
AT2G27960.1	CKS1	O23249	Cyclin-dependent kinases regulatory subunit 1 (CKS1-At)			novel					0.575001									not significant									not significant					3.7079	0.011365	1.9444	0.048276	phyA-ler; phyC-ler	2	641830±613239	422129±337180	543361±440608	1333317±457583	188611±377221	597189±462818	527160±913068	ND	1231017±1045784	863673±299796
AT2G44350.2	CISY4	P20115	Citrate synthase 4, mitochondrial (EC 2.3.3.16)	2.3.3.16		novel					0.60276				×					23.082	1.04e-14	1.04e-12	2.019	0.162	0.33673	1.533	0.198	0.32195	19.262	9.248e-09	8.034	4.3175e-06	Ler-col; phyA-col; phyB-col; lhy-Ler; PhyC-Ler; PhyD-Ler; phyA-lhy; phyB-lhy; PhyC-phyA; PhyD-phyA; PhyC-phyB; PhyD-phyB	24.016	2.2206e-08	7.6535	5.2217e-06	ler-col; phyA-col; PhyB-col; PhyD-col; lhy-ler; phyC-ler; PhyD-ler; phyA-lhy; PhyB-lhy; phyC-lhy; PhyD-lhy; phyC-phyA; PhyD-phyA; phyC-PhyB; PhyD-PhyB	18	30764569±5980390	35846740±1771378	11087497±3023534	11416890±3698566	31706021±13101865	38476348±1694177	10290347±2887898	10906663±4790145	8081522±2577964	12860535±3433389
AT3G11830.1	CCT7	Q9SF16	T-complex protein 1 subunit eta (TCP-1-eta) (CCT-eta) (Chaperonin CCT7)				×				0.231233									5.844	1.27e-05	0.00014941	11.899	0.001	0.015385	4.796	0.001	0.015385	not significant					17.516	3.4615e-07	6.4607	4.0698e-05	phyA-col; phyA-ler; phyA-lhy; PhyB-phyA; phyC-phyA; PhyD-phyA	24	25285183±3582173	29795124±4126143	21691054±5037172	29040499±2505572	25055394±4574255	28585390±3855461	30318992±13148906	57612653±10289797	21625826±7006278	25903077±2438839
AT1G29930.1	CB1C	P04778	Chlorophyll a-b binding protein 1, chloroplastic (Chlorophyll a-b protein 140) (CAB-140) (LHCII type I CAB-1)			novel					N/A		×		×		×			1.725	0.104	0.18087	10.699	0.002	0.023529	1.57	0.187	0.33393	not significant					not significant					12	725687393±104361385	1234111011±241998118	1021155737±578486828	1177655451±116066696	976751235±101757053	957112754±40165874	956744096±250413291	942340490±385910583	590265759±254613806	1038358590±142766203
AT4G35090.1	CATA2	P25819	Catalase-2 (EC 1.11.1.6)	1.11.1.6			×			×	0.645474		×		×	×	×			3.134	0.004	0.011765	0.289	0.593	0.76178	11.339	3.68e-07	7.36e-05	not significant					6.5785	0.00050479	3.2969	0.0062472	lhy-col; lhy-ler; phyA-lhy; PhyB-lhy; phyC-lhy; PhyD-lhy	36	1210511319±54996864	1046488199±171396325	1374460237±223284661	889656193±153327301	881078765±40042098	1867495305±386424601	1329002128±311331890	945496329±330693484	1154995025±229517091	1143146467±280265673
AT2G07050.1	CAS1	P38605	Cycloartenol synthase (AtCYC) (EC 5.4.99.8) (2,3-epoxysqualene--cycloartenol cyclase)	5.4.99.8	DISRUPTION PHENOTYPE: Albino phenotype leading to lethality. {ECO:0000269|PubMed:18287026}.	novel					0.592428									3.601	0.001	0.0054054	3.602	0.064	0.25091	7.183	4.86e-05	0.00162	not significant					5.7147	0.0011838	2.9267	0.010282	phyA-col; phyA-ler; phyA-lhy; PhyB-phyA; phyC-phyA; PhyD-phyA	2	ND	ND	10860±26600	110460±220919	ND	ND	74538±129103	5501691±4960642	247878±655823	ND
AT5G23060.1	CAS	Q9FN48	Calcium sensing receptor, chloroplastic (Sulfurtransferase 3) (AtStr3)		DISRUPTION PHENOTYPE: Reduced growth. {ECO:0000269|PubMed:18331354}.		×				0.832681									5.04	6.25e-05	0.0005	0.121	0.729	0.84277	2.624	0.036	0.12632	not significant					5.9811	0.00090379	3.0439	0.0088026	phyA-lhy; phyC-lhy; PhyD-lhy	25	69663385±37761568	63665063±11878885	76457478±31900905	74421752±16979320	45407276±19127789	113091646±45876793	64236317±11019898	44044107±17119268	48046880±20690281	73161918±11480184
AT3G27740.1	CARA	Q9LVW7	Carbamoyl-phosphate synthase small chain, chloroplastic (EC 6.3.5.5) (Carbamoyl-phosphate synthetase glutamine chain) (Protein VENOSA 6)	6.3.5.5	DISRUPTION PHENOTYPE: Reduced plant size. Reticulate leaves with reduced number of palissade mesophyll cells. {ECO:0000269|PubMed:21265888}.	novel					0.53052									2.889	0.007	0.022222	0.227	0.636	0.82727	1.915	0.11	0.23913	not significant					not significant					11	11956683±1593361	12025315±2047199	10179847±3242188	11100402±1625125	10585660±1174406	16043905±372681	12355839±4305617	13667592±1307690	10063112±2442032	10118770±2679365
AT4G37980.1	CADH7	Q02971	Cinnamyl alcohol dehydrogenase 7 (AtCAD7) (EC 1.1.1.195) (Cinnamyl alcohol dehydrogenase-like protein B)	1.1.1.195		novel					0.511611			×						3.409	0.002	0.0072727	19.781	5.46e-05	0.00156	2.284	0.062	0.1726	3.9996	0.0051408	2.289	0.044603	phyA-col; phyA-Ler; PhyD-phyA	3.9302	0.0086551	2.0627	0.040586	PhyB-lhy; phyC-PhyB	20	19390465±2828927	16920131±3515111	19106323±5824600	17333904±2262582	21227320±2991226	13745742±3659747	35759706±15779496	19415457±1844396	26232600±6272288	20073223±3477149
AT4G34230.1	CADH5	O49482	Cinnamyl alcohol dehydrogenase 5 (AtCAD5) (EC 1.1.1.195) (Cinnamyl alcohol dehydrogenase D)	1.1.1.195	DISRUPTION PHENOTYPE: Reduced lignin content and rigidity of the floral stems. {ECO:0000269|PubMed:15937231}.	novel					0.849857		×		×					5.366	3.24e-05	0.000648	0.117	0.734	0.85581	3.572	0.008	0.07619	6.9812	0.00012935	3.8882	0.0039506	PhyC-col; phyA-Ler; phyB-Ler; PhyC-Ler; PhyD-phyA; PhyD-phyB; PhyD-PhyC	4.1306	0.0068044	2.1672	0.034678	phyC-ler; phyC-PhyB	4	4656091±761103	3650404±1197993	5598592±1737511	4949413±825515	3975586±897031	2062897±305500	1695318±1892260	2551041±461732	2285071±1882088	4184667±2063823
AT2G29580.1	C3H25	Q9ZW36	Zinc finger CCCH domain-containing protein 25 (AtC3H25)				×				0.527208									2.81	0.008	0.02963	0.28	0.599	0.76795	1	0.429	0.60851	not significant					not significant					3	701831±204545	609012±176736	362291±295134	1312700±239363	810940±674222	653430±935760	524221±541621	291209±504388	681884±541258	1143025±598119
AT1G73230.1	BTF3L	Q9CAT7	Nascent polypeptide-associated complex subunit beta			novel					0.550311				×	×				0.895	0.545	0.61006	12.35	0.001	0.018182	0.922	0.475	0.55465	not significant					not significant					8	10824327±6280165	14246231±3849550	17497801±3086345	18064863±4056368	12214775±6378909	21403997±2475961	6032938±4572859	19469470±24017551	14302819±5973284	20111460±3200667
AT1G17880.1	BTF3	Q9SMW7	Basic transcription factor 3 (AtBTF3) (Nascent polypeptide-associated complex subunit beta)			novel					0.746186		×							3.528	0.002	0.0083333	3.833	0.056	0.175	4.975	0.001	0.011111	not significant					not significant					10	6570313±3381970	3357093±2121029	6054969±3729538	6072460±1916123	9787566±7004340	16392301±13528451	9761316±4196544	36947699±25246086	13967855±6916264	11995560±6910264
AT1G15130.1	BRO1	F4HXZ1	Vacuolar-sorting protein BRO1 (BRO domain-containing protein 1) (AtBRO1)		DISRUPTION PHENOTYPE: Seedlings lethality. Severe vacuole biogenesis defects. {ECO:0000269|PubMed:26324913, ECO:0000269|PubMed:26342016, ECO:0000269|PubMed:26902184}.	novel					0.350052									2.709	0.011	0.044898	0.974	0.329	0.5823	0.82	0.542	0.7085	not significant					not significant					2	163543±120330	155866±115872	164095±132415	433783±177729	289949±273908	213877±263398	294387±283378	147900±256170	280825±327513	190402±146154
AT5G17560.1	BOLA4	Q9LF68	Protein BOLA4, chloroplastic/mitochondrial			novel					0.69241									1.46	0.186	0.29524	1.49	0.228	0.48077	5.96	0.00025	0.005	not significant					not significant					6	3961344±641212	1653221±413365	1680181±809607	2726527±1149232	3989759±2039463	1937021±1040623	2425626±1674104	2717601±1656734	2083820±1167213	2267911±1228567
AT1G55805.1	BOLA1	Q682I1	Protein BOLA1, chloroplastic				×			×	0.181093				×					2.758	0.009	0.033962	0.05	0.825	0.9322	6.237	0.000171	0.0058667	not significant					5.4293	0.001592	2.7981	0.01262	lhy-col; phyC-col; phyC-phyA; phyC-PhyB; PhyD-phyC	4	1888743±344861	2543389±553914	1416572±957293	1552508±630493	1995779±948038	715813±859118	852331±591827	1959079±546014	1056497±641372	1902889±616198
AT5G20950.3	bglX					novel					-0.102159			×						not significant									not significant					8.8622	6.9645e-05	4.1571	0.0016614	phyA-col; phyA-ler; phyA-lhy; PhyB-phyA; phyC-phyA; PhyD-phyA	10	4969120±2664202	3488850±1086441	7401676±4566189	5248150±1025756	6521695±1320307	7693532±2746100	5288150±1169745	14779879±3047555	7551438±11554280	5876906±2367089
AT5G25980.2	BGL37	Q9C5C2	Myrosinase 2 (EC 3.2.1.147) (Beta-glucosidase 37) (AtBGLU37) (Sinigrinase 2) (Thioglucosidase 2)	3.2.1.147		novel					0.656593									13.25	1.61e-10	8.05e-09	0.045	0.832	0.91429	1.624	0.173	0.30087	12.366	8.9313e-07	6.0491	0.00014594	Ler-col; lhy-col; phyB-col; lhy-Ler; PhyD-Ler; phyA-lhy; phyB-lhy; PhyC-lhy; PhyD-phyA; PhyD-phyB	11.397	1.1023e-05	4.9577	0.00050842	ler-col; lhy-col; lhy-ler; phyC-ler; PhyD-ler; phyA-lhy; PhyB-lhy; phyC-phyA; PhyD-phyA	17	15221516±6522530	14581114±2911404	5084544±1843048	5313637±1346135	27685058±7426712	23858850±4428992	5155662±2952773	5745439±7515336	4745520±3140142	8833063±3022203
AT1G66270.1	BGL21	Q9C525	Beta-glucosidase 21 (AtBGLU21) (EC 3.2.1.21) (Protein PHOSPHATE STARVATION-RESPONSE 3.2)	3.2.1.21		novel					0.91015				×					1.534	0.158	0.22254	8.772	0.005	0.026316	1.96	0.103	0.23371	not significant					not significant					14	34262548±6073265	40201712±3558732	46781691±5527196	50796424±18567048	44463741±12222112	60165282±5760393	52674292±22165705	43544015±17098458	38261339±11861081	75493166±22158051
AT1G52400.1	BGL18	Q9SE50	Beta-D-glucopyranosyl abscisate beta-glucosidase (EC 3.2.1.175) (Beta-glucosidase 1) (AtBG1) (Beta-glucosidase 18) (AtBGLU18) (Beta-glucosidase homolog 1)	3.2.1.175	DISRUPTION PHENOTYPE: Reduced growth, yellow leaf, defective stomatal closure in the dark, increased transpirational water loss, sensitive response to dehydration, lower germination efficiency and decreased ABA levels. {ECO:0000269|PubMed:16990135}.	novel					N/A									6.378	4.63e-06	6.6143e-05	0.387	0.537	0.67125	2.35	0.056	0.15342	6.0738	0.00036318	3.4399	0.0080235	phyA-col; phyB-col; PhyD-phyA; PhyD-phyB; PhyD-PhyC	8.8717	6.9125e-05	4.1604	0.0016614	phyA-col; phyC-col; phyA-ler; phyC-ler; phyA-lhy; phyC-lhy; PhyB-phyA; PhyD-phyA; phyC-PhyB; PhyD-phyC	14	20544670±3877425	16199289±4007284	12544322±3142322	13662994±2261011	15071905±6990516	16227694±4062603	4962475±5249673	4291466±3949237	6881102±5080081	13654109±2649339
AT2G28470.3	BGAL8	Q9SCV4	Beta-galactosidase 8 (Lactase 8) (EC 3.2.1.23) (Protein AR782)	3.2.1.23			×		×	×	0.0932521									2.616	0.013	0.032911	1.803	0.186	0.35429	1.461	0.221	0.37778	not significant					5.239	0.0019484	2.7103	0.014544	lhy-ler; phyA-lhy; PhyD-phyA	10	29871047±3134130	24820347±2728571	19478930±4761051	17346284±2512410	21344884±11893999	39985577±4226940	14917250±17259117	10888647±14382201	22195555±14984784	26728086±4773321
AT2G44790.1	BCB2	O80517	Uclacyanin-2 (Blue copper-binding protein II) (BCB II) (Phytocyanin 2) (Uclacyanin-II)				×				0.788613									9.082	4.81e-08	1.924e-06	0.874	0.355	0.55878	2.022	0.093	0.26479	5.2194	0.0010272	2.9884	0.01576	phyA-col; phyB-col; PhyC-col; PhyD-PhyC	not significant					2	4774596±812843	2812073±671714	2957271±580472	2550399±483409	3121061±2174181	8422824±6626038	1172724±2031218	1351714±775451	2253707±1967432	3109582±2117765
AT1G70410.2	BCA4						×				0.843924									5.427	2.87e-05	0.00030211	4.339	0.043	0.2186	1.104	0.371	0.53381	not significant					not significant					2	179084±161856	96209±111895	156199±120976	ND	41426±82853	157718±106256	178467±309114	ND	150063±185452	23224±56888
AT4G17090.1	BAM3	O23553	Beta-amylase 3, chloroplastic (EC 3.2.1.2) (1,4-alpha-D-glucan maltohydrolase) (Beta-amylase 8) (Chloroplast beta-amylase) (CT-BMY)	3.2.1.2	DISRUPTION PHENOTYPE: Slightly retarded growth rate and reduced starch breakdown in leaves during the night. {ECO:0000269|PubMed:18390594}.	novel					0.882762									0.665	0.751	0.80321	2.653	0.11	0.26506	4.155	0.003	0.024	not significant					not significant					11	6089472±1452196	9448749±1822245	7046206±834360	7620271±2432811	6475931±2219104	8345685±1187234	7903494±1092580	4677367±3661240	5799901±2116113	8645627±2167118
AT1G74920.1	BADH1	Q9S795	Aminoaldehyde dehydrogenase ALDH10A8, chloroplastic (EC 1.2.1.-) (4-trimethylammoniobutyraldehyde dehydrogenase ALDH10A8) (EC 1.2.1.47) (Aldehyde dehydrogenase family 10 member A8) (Aminobutyraldehyde dehydrogenase ALDH10A8) (EC 1.2.1.19) (Betaine aldehyde dehydrogenase ALDH10A8) (EC 1.2.1.8) (Gamma-guanidinobutyraldehyde dehydrogenase ALDH10A8) (EC 1.2.1.54)	1.2.1.-; 1.2.1.19; 1.2.1.47; 1.2.1.54; 1.2.1.8	DISRUPTION PHENOTYPE: No visible phenotype under normal growth conditions (PubMed:21053011, PubMed:27725774). Mutant seedlings exhibit increased sensitivity to salt stress (PubMed:21053011, PubMed:27725774). Mutant seedling exhibit increased sensitivity to drought stress (PubMed:21053011). {ECO:0000269|PubMed:21053011, ECO:0000269|PubMed:27725774}.		×				0.720484		×							1.995	0.056	0.112	0.288	0.594	0.73497	4.107	0.004	0.044444	not significant					not significant					9	2643562±1066444	1315767±882168	2194786±1037008	1469705±582355	1543361±1469268	1063934±490384	615836±606909	246597±427118	525222±686455	1827395±510284
AT2G19680.2	ATPeFG					novel					0.356336									2.586	0.014	0.047458	1.169	0.285	0.5534	1.708	0.152	0.33407	5.0893	0.0012108	2.9169	0.017586	phyB-Ler; PhyD-phyB	not significant					3	2354354±1838751	1944752±1475832	3739616±833243	2932865±689903	1073228±1642205	367467±263783	2805086±2328498	4441179±6132865	409554±444468	1026124±1528467
AT4G29480.1	ATPeFG					novel					0.170632				×					not significant									3.9035	0.0058751	2.231	0.048362	PhyC-col; PhyC-phyB	not significant					6	3141695±2198093	3526941±835766	5403241±1000671	2313590±1102983	3375873±2291309	4612666±605295	6661218±1355248	7685198±6307395	2560588±1447805	5730930±4053640
AT5G47030.1	ATPeF1D	Q96252	ATP synthase subunit delta', mitochondrial (F-ATPase delta' subunit)				×				0.20758		×							1.178	0.33	0.44	0.536	0.468	0.70376	4.694	0.002	0.023529	not significant					not significant					6	12461627±4589451	12575039±1049707	11230719±2330282	15555941±2858752	16724425±4560313	10505732±1802674	46732318±61052030	12448361±5124583	47446030±46332869	12349174±2219169
ATCG00120.1	ATPA	P56757	ATP synthase subunit alpha, chloroplastic (EC 7.1.2.2) (ATP synthase F1 sector subunit alpha) (F-ATPase subunit alpha)	7.1.2.2		novel*		×			0.136066				×	×	×			3.384	0.002	0.0066667	6.819	0.012	0.070588	0.912	0.481	0.57844	not significant					not significant					49	977828580±225915637	1474832560±250250395	1066394668±614642492	1043961398±187904265	1188815212±67220654	1587525039±420335332	1593540412±206871519	1384462165±92321017	1143274525±390557267	1592420387±654359241
AT1G51650.1	ATP5E	Q96253	ATP synthase subunit epsilon, mitochondrial (ATPase subunit epsilon)			novel					-0.203392									2.202	0.035	0.0875	17.197	0.000143	0.0039111	2.57	0.039	0.15918	not significant					3.6718	0.011886	1.925	0.049654	phyA-ler; phyC-ler; PhyD-ler	5	5777059±2444480	5210373±1643203	7868418±1480949	7558802±2326044	7821989±2819292	4342837±1570934	5608812±3352262	3143049±2012168	4702104±2690710	4610715±1097060
AT5G61510.1	AT5G61510					novel					0.723235				×					5.695	1.69e-05	0.0004225	6.522	0.014	0.13333	2.719	0.031	0.155	not significant					15.646	8.8939e-07	6.0509	9.1496e-05	lhy-col; phyC-col; lhy-ler; phyC-ler; phyA-lhy; PhyB-lhy; PhyD-lhy; phyC-phyA; phyC-PhyB; PhyD-phyC	5	472420±319706	319981±78662	140176±175362	325060±147241	1146249±1175080	1709379±457565	151207±261899	324343±561779	139256±231919	616496±264408
AT5G44720.1	AT5G44720						×				0.428876				×					5.647	1.86e-05	0.00019579	0.647	0.425	0.64394	3.184	0.015	0.065217	5.354	0.00086799	3.0615	0.014102	phyA-col; phyB-col; PhyD-phyA; PhyD-phyB	6.8109	0.00040562	3.3919	0.0055049	phyC-col; lhy-ler; phyA-ler; PhyB-ler; phyC-ler; PhyD-ler	7	3186174±767129	2625672±542449	2496590±624279	3502132±483024	1841866±825166	2122111±308661	1340587±1286213	1968408±569350	1509263±1079298	2000570±672130
AT5G44020.1	AT5G44020						×				0.396979									5.403	3e-05	0.0002496	8.414	0.006	0.027907	0.598	0.701	0.78659	not significant					not significant					15	27429608±5902052	33270669±2268288	20402769±5933801	22684321±3123457	27487057±6718095	45273998±14126828	19560723±5982211	18794202±7574265	16120056±6529032	28183391±2693671
AT5G40490.1	AT5G40490					novel					0.326229		×							1.479	0.178	0.28031	1.15	0.289	0.584	4.103	0.004	0.047059	not significant					not significant					5	863121±444721	85520±66456	815000±1226035	566049±657531	892943±311761	551518±582264	108048±187145	524473±908414	421721±486774	59846±66250
AT5G36210.1	AT5G36210					novel*		×			0.251352									1.974	0.059	0.13882	14.617	0.000394	0.022	1.405	0.24	0.44037	not significant					not significant					3	1100999±581929	1612298±319034	1250255±268446	1449307±984105	1019760±555240	1592332±730848	877496±664114	889324±970171	833116±897394	1881804±467198
AT5G35620.1	AT5G35620	O04663	Eukaryotic translation initiation factor isoform 4E (eIF(iso)4E) (Protein LOSS OF SUSCEPTIBILITY TO POTYVIRUS 1) (eIF-(iso)4F 25 kDa subunit) (eIF-(iso)4F p28 subunit) (eIF4Eiso protein) (mRNA cap-binding protein)		DISRUPTION PHENOTYPE: Decreased susceptibility to TuMV and TEV. {ECO:0000269|PubMed:12123581}.	novel					0.259936									1.066	0.407	0.47326	10.753	0.002	0.023529	4.752	0.001	0.011111	not significant					not significant					12	12061323±3167493	17974405±3532026	17019474±7902092	18664722±2881372	19273236±5929230	22550868±3649788	10409726±7044286	22075762±11503452	11552924±6295600	23103341±7058218
AT5G20060.4	AT5G20060					novel					0.407864									2.447	0.02	0.054054	4.994	0.03	0.11111	4.435	0.002	0.030769	not significant					6.8025	0.00040882	3.3885	0.0055049	PhyB-lhy; PhyB-phyA; phyC-PhyB; PhyD-PhyB	9	7636535±2154573	9836837±2761617	11775458±3711033	10181342±1165950	6259752±2559417	8945008±1773735	5122655±1270688	6444117±901982	7686020±4790492	14710799±3916108
AT5G19140.1	AT5G19140						×				0.96735									5.111	5.41e-05	0.00063647	1.04e-05	0.997	0.997	3.665	0.007	0.059259	not significant					9.8631	3.2374e-05	4.4898	0.0010221	phyA-col; phyC-col; phyA-ler; phyC-ler; phyA-lhy; phyC-lhy; PhyB-phyA; PhyD-phyA; phyC-PhyB; PhyD-phyC	9	6858682±2304963	3683097±982967	5211206±1348429	5081521±869347	8006642±2921688	5966490±623235	7026117±3840673	13078661±1285379	5530881±1969413	4825805±2140994
AT5G17170.1	AT5G17170					novel					0.847724									3.538	0.002	0.0090909	7.389	0.009	0.072	2.677	0.033	0.12453	5.8313	0.00048445	3.3148	0.0098334	Ler-col; PhyC-col; lhy-Ler; PhyC-lhy; PhyC-phyB; PhyD-PhyC	not significant					10	29897421±2608090	36518802±8181733	43224278±8389700	32600313±2577283	26996238±6179134	45931283±2895839	34877142±6670292	40717115±7188194	31970888±7316982	44752597±7917899
AT4G39150.1	AT4G39150					novel					0.165599									2.314	0.027	0.05567	12.386	0.000987	0.0090909	3.222	0.014	0.065116	not significant					6.8307	0.00039823	3.3999	0.0054852	phyC-col; phyC-ler; phyC-phyA; PhyD-phyC	13	30125396±3847742	28500223±6280471	26295772±6514837	21361584±4380574	23652840±14920719	42522070±4493308	18221578±22126224	19698969±20255236	22724886±11825773	41315279±11347850
AT4G37200.1	AT4G37200	O23166	Thioredoxin-like protein HCF164, chloroplastic (Protein HIGH CHLOROPHYLL FLUORESCENCE 164)		DISRUPTION PHENOTYPE: High chlorophyll fluorescence and deficiency in the accumulation of the cytochrome b6f complex subunits. {ECO:0000269|PubMed:11701887}.	novel*		×			0.931784									1.371	0.224	0.32609	0.498	0.484	0.68936	5.131	0.000803	0.02	not significant					5.7033	0.0011977	2.9217	0.010375	phyA-col; PhyD-col; PhyD-ler; PhyB-phyA; PhyD-PhyB	4	13824495±1901656	18179640±2429006	19835864±6771789	16713395±4488481	16316963±13091395	8787609±2209622	19333330±15535294	5556441±9624038	8051266±6626478	17672199±2995751
AT4G33500.1	AT4G33500	Q93V88	Probable protein phosphatase 2C 62 (AtPP2C62) (EC 3.1.3.16)	3.1.3.16		novel					0.872441									2.249	0.031	0.087324	0.981	0.327	0.5823	6.184	0.000184	0.0052571	not significant					12.117	6.8839e-06	5.1622	0.00040468	ler-col; lhy-col; phyA-col; PhyB-col; phyC-col; PhyD-col	3	ND	431474±131451	62162±152264	ND	477529±349613	ND	ND	ND	221775±265334	ND
AT4G29270.1	AT4G29270					novel					0.963989									2.851	0.008	0.02623	9.487	0.003	0.0375	4.422	0.002	0.019048	6.197	0.00031438	3.5026	0.0074938	PhyD-col; phyA-lhy; phyB-lhy; PhyD-phyA; PhyD-phyB	not significant					7	3648317±1018791	5590838±1105493	4169522±1025226	5889190±1732005	6276431±705583	6012804±1523646	2425370±2188747	4090752±1658498	2869600±1458822	4944173±2057817
AT4G10480.1	AT4G10480	Q9SZY1	Nascent polypeptide-associated complex subunit alpha-like protein 4 (NAC-alpha-like protein 4) (Alpha-NAC-like protein 4)			novel					0.582716									3.601	0.001	0.00625	0.178	0.675	0.895	11.891	2.06e-07	2.06e-05	not significant					10.632	1.861e-05	4.7302	0.00069158	phyA-col; phyA-ler; phyA-lhy; PhyB-phyA; phyC-phyA; PhyD-phyA	2	914491±463477	270822±50356	507970±461714	614742±344710	589790±451366	433323±404117	297604±266505	3575706±1931337	871315±668102	382543±413070
AT3G44620.1	AT3G44620									×	N/A									5.06	6e-05	0.00066667	10.987	0.002	0.028571	2.924	0.022	0.10732	not significant					6.2082	0.00072169	3.1416	0.0077871	ler-col; phyA-col; phyA-lhy; PhyB-phyA; phyC-phyA; PhyD-phyA	9	26173544±5281957	34668522±9026377	23262092±4599186	17172358±1806090	25147709±2748259	33554737±9960597	15711107±13055391	9402715±7301758	19863691±11020834	31233183±5574116
AT3G26450.1	AT3G26450						×				0.813973				×		×			3.449	0.002	0.0083333	1.243	0.271	0.46325	0.709	0.62	0.712	not significant					not significant					11	36773000±3516050	31413638±10847044	51917539±22764402	39466091±11286956	33683352±6103906	17856122±5973197	27870171±7503825	29348375±12504814	43579518±11016447	51025409±28387918
AT2G47640.1	AT2G47640						×		×		N/A									6.788	2.19e-06	0.00017333	11.157	0.002	0.023529	0.767	0.578	0.7283	9.9251	6.9213e-06	5.1598	0.00064625	Ler-col; lhy-Ler; phyB-Ler; PhyC-Ler; PhyD-Ler; PhyC-phyA; PhyD-PhyC	3.8452	0.0095981	2.0178	0.043106	phyC-ler	4	1648528±181794	2301047±513743	3834350±1225152	4338449±1805762	1800334±354734	1982897±387903	2653056±446860	3590065±1220330	1519966±484836	3029243±1124510
AT2G44310.1	AT2G44310						×				0.393228				×					2.956	0.006	0.028571	11.508	0.001	0.02	0.669	0.649	0.75376	not significant					not significant					4	236336±578902	402136±471955	888738±795334	1057425±1227850	455808±911616	4142652±2575167	148169±256637	1671764±1471785	938342±1377735	3520140±3203095
AT2G44060.1	AT2G44060						×				0.38619				×		×			3.038	0.005	0.014925	5.547	0.023	0.067647	5.001	0.000969	0.0090909	not significant					not significant					13	3645586±2522621	3110908±1871111	2803865±2295088	3245458±3136025	7428893±5119665	8202946±8064600	1850250±916813	24918544±10518061	8970594±9028115	12342445±9479315
AT2G42210.2	AT2G42210	O48528	Outer envelope pore protein 16-3, chloroplastic/mitochondrial (Chloroplastic outer envelope pore protein of 16 kDa 3) (AtOEP16-3) (OEP16-3) (Mitochondrial complex I subunit B14.7)		DISRUPTION PHENOTYPE: Lethal when homozygous. {ECO:0000269|PubMed:22730406}.	novel					0.0448362									1.925	0.066	0.15682	3.833	0.056	0.25455	3.899	0.005	0.05	not significant					not significant					3	1424798±983718	1067169±1317989	1054435±1191579	856326±192512	1596387±607837	2562945±1734680	566819±508545	1066104±1214400	1036906±518922	1879589±650739
AT2G40880.1	AT2G40880	Q41906	Cysteine proteinase inhibitor 3 (AtCYS-3)				×				0.775809									2.652	0.012	0.042105	11.085	0.002	0.04	2.211	0.069	0.22623	not significant					not significant					2	1590226±503908	2644071±326540	1310876±1265944	1428355±878637	1590746±1108374	2721021±1120041	710563±1230731	303606±525862	977640±969959	2499316±916190
AT2G30200.1	AT2G30200					novel					0.560273				×					4.312	0.000286	0.0017027	1.877	0.177	0.34706	2.437	0.048	0.14328	4.7307	0.0019221	2.7162	0.024828	Ler-col; lhy-Ler; PhyC-Ler	5.033	0.0024342	2.6136	0.017123	phyC-col; phyC-ler; PhyD-ler; phyC-PhyB	18	160396167±62453477	190323333±65161088	278586614±68475820	211308009±28611510	123595102±37296901	137915483±20133905	150053447±59207100	181160086±66720776	169879170±90430185	169521852±56344531
AT2G25970.1	AT2G25970					novel					0.600131									3.619	0.001	0.0042553	0.521	0.474	0.64054	5.614	0.000404	0.011543	6.9849	0.00012882	3.89	0.0039506	phyB-col; phyB-Ler; phyB-lhy; PhyD-phyB	not significant					17	56315037±14652891	51719373±18403513	68475915±8974629	67423799±9992519	49905831±29275578	12283755±3653998	34253612±26698227	24468850±24504228	13666202±14238057	42345675±21764308
AT2G21250.1	AT2G21250					novel					0.372362									2.043	0.05	0.10515	13.432	0.000638	0.018175	2.048	0.089	0.1956	not significant					not significant					8	10271134±3817206	10513942±4276671	7678901±3081140	7571223±928947	9062701±3616400	10493386±2773393	4825651±1879016	7127192±7994147	3715184±2111424	10154809±2336075
AT1G73110.1	AT1G73110						×				0.861377				×		×			3.416	0.002	0.0066667	0.127	0.723	0.84277	1.8	0.132	0.25631	not significant					not significant					25	30728089±2192551	25051842±3935632	22531489±7861540	25815605±4113797	22487543±5490811	35136972±6137066	19975755±7436598	18349685±3015898	26824953±3219688	25999430±1496582
AT1G70570.2	AT1G70570					novel					0.364594									3.063	0.005	0.016667	6.537	0.014	0.082051	3.077	0.018	0.081818	not significant					not significant					10	2691002±756855	2529852±564002	1846067±874385	2264194±514050	2325645±896105	4213474±1197198	1254183±835997	946020±1193422	1775543±1281896	3987086±1489857
AT1G67700.2	AT1G67700	Q8LDL0	Protein HHL1, chloroplastic (Hypersensitive to high light 1)		DISRUPTION PHENOTYPE: No visible phenotype, when grown under normal light conditions. Partial loss of PSII capacity after high-light stress. {ECO:0000269|PubMed:24632535}.				×	×	0.895112			×						2.554	0.015	0.044776	0.031	0.862	0.92688	0.538	0.746	0.8382	not significant					not significant					7	3877375±917464	1939657±1396631	2713389±1470057	2804026±2257354	3907682±2524774	6646134±4770651	2616628±572278	2153094±380385	3654526±3474153	4422348±2177743
AT1G56500.1	AT1G56500	Q8VZ10	Protein SUPPRESSOR OF QUENCHING 1, chloroplastic (EC 3.1.3.-)	3.1.3.-	DISRUPTION PHENOTYPE: High light intensity-dependent and irreversible nonphotochemical quenching (NPQ) due to a decrease in chlorophyll excited-state lifetime. {ECO:0000269|PubMed:23818601}.	novel					0.824727									3.101	0.004	0.012698	3.857	0.056	0.16	4.75	0.001	0.013333	not significant					not significant					22	29067234±6217224	23713264±1976711	21811721±2976361	25963797±4299724	22725706±6010385	29768884±12248693	21692282±5481630	34999372±5802545	24145895±5654301	28117053±5161338
AT1G51400.1	AT1G51400						×				0.683152									4.328	0.000277	0.0026381	2.143	0.15	0.42254	0.815	0.546	0.68679	not significant					9.0486	6.0134e-05	4.2209	0.0015612	lhy-col; phyA-col; phyC-col; lhy-ler; phyA-ler; PhyB-ler; phyC-ler	3	378101844±53650483	410764850±69206202	432277122±53995722	447248794±69004257	371473767±250855083	220079555±46749856	179866886±133525193	99475773±113158820	255064365±204370435	266876959±61765844
AT1G31160.1	AT1G31160					novel					0.300313									2.587	0.014	0.044444	19.958	5.12e-05	0.002048	4.427	0.002	0.023529	not significant					not significant					5	1424002±601059	2169755±684466	954904±1047317	2294035±1246393	2325094±390080	3449389±1676416	1585605±2352172	194218±336396	1401621±1429155	4813393±2064768
AT1G20220.1	AT1G20220						×				0.714106									1.547	0.154	0.28	9.92	0.003	0.05	0.131	0.984	0.98894	not significant					not significant					3	252192±408230	593346±174996	338223±385134	902865±384997	111078±222156	843914±442933	121089±209733	595887±1032106	118904±204407	404170±319927
AT1G17100.1	AT1G17100						×		×		0.853718									3.035	0.005	0.016667	0.194	0.662	0.8275	6.984	6.29e-05	0.0038667	not significant					not significant					12	29004412±2882229	18966320±2808408	19407794±8016322	21766031±3933137	25188537±3382207	26059127±7688771	20910447±4646993	18529052±9936617	20338241±4718247	17107191±1913613
AT1G14810.1	AT1G14810						×	×			0.458452									1.771	0.093	0.15	7.773	0.008	0.041026	1.797	0.132	0.26939	not significant					not significant					19	74091704±6832270	71757682±8347169	58835179±21755222	60489665±12913063	54308347±23419806	101098823±6990617	59777466±29240842	60037267±37267653	63679505±11550621	88574494±14637940
AT1G04040.1	AT1G04040						×				0.606215				×					0.339	0.965	0.96985	8.718	0.005	0.05	1.252	0.301	0.48548	not significant					not significant					5	1562456±528602	2648983±1559958	1459382±878558	1800194±621970	1630912±859142	1536541±674426	1254625±1104602	2279853±1574482	1238917±475444	2551314±783428
AT3G47340.1	ASNS1	P49078	Asparagine synthetase [glutamine-hydrolyzing] 1 (EC 6.3.5.4) (Glutamine-dependent asparagine synthetase 1) (Protein DARK INDUCIBLE 6)	6.3.5.4		novel					0.822766		×							3.037	0.005	0.02439	0.925	0.341	0.59304	2.306	0.06	0.21667	not significant					not significant					3	268626±130186	350760±184025	81305±94674	216625±80163	69237±71973	523725±595972	957943±1184417	ND	146564±203325	664887±834966
AT3G10740.2	ASD1	Q9SG80	Alpha-L-arabinofuranosidase 1 (AtASD1) (EC 3.2.1.55) (Beta-D-xylosidase) (EC 3.2.1.-)	3.2.1.-; 3.2.1.55	DISRUPTION PHENOTYPE: No visible phenotype; even in asd1 and asd2 double mutant. {ECO:0000269|PubMed:18344421}.		×				0.726821		×							2.446	0.02	0.046512	2.142	0.15	0.3	2.384	0.053	0.15362	not significant					not significant					11	3318345±649060	1616403±226815	1985329±467876	1830876±1075214	2727983±698676	5462556±3558672	3010335±710814	6058621±3513228	2595291±1657743	2770345±1644206
AT4G33510.1	AROG	Q00218	Phospho-2-dehydro-3-deoxyheptonate aldolase 2, chloroplastic (EC 2.5.1.54) (3-deoxy-D-arabino-heptulosonate 7-phosphate synthase 2) (DAHP synthase 2) (Phospho-2-keto-3-deoxyheptonate aldolase 2)	2.5.1.54			×				0.00541579									3.833	0.000814	0.005	16.671	0.000176	0.0039111	1.729	0.147	0.34186	not significant					not significant					6	3042742±3553181	3332880±1748641	2122633±1563037	3507478±509634	2092298±1283533	10231780±4574203	6907795±935863	6614003±6919688	3435987±616771	8752297±2606545
AT2G37500.1	ARGJ	Q9ZUR7	Arginine biosynthesis bifunctional protein ArgJ, chloroplastic [Cleaved into: Arginine biosynthesis bifunctional protein ArgJ alpha chain; Arginine biosynthesis bifunctional protein ArgJ beta chain] [Includes: Glutamate N-acetyltransferase (GAT) (EC 2.3.1.35) (Ornithine acetyltransferase) (OATase) (Ornithine transacetylase); Amino-acid acetyltransferase (EC 2.3.1.1) (N-acetylglutamate synthase) (…	2.3.1.1; 2.3.1.35		novel*		×			0.292325									3.664	0.001	0.004878	7.926	0.007	0.06087	4.371	0.002	0.030769	not significant					5.4646	0.0015342	2.8141	0.012288	phyA-col; phyA-lhy; PhyB-phyA	9	33258128±5351386	34726999±6029543	30757490±10568641	33203047±3293780	24440820±13681210	47903187±5693221	12330662±11570888	12636624±10276581	18929270±14302069	36683408±8450109
AT4G32320.1	APX6	Q8GY91	Putative L-ascorbate peroxidase 6 (AtAPx08) (EC 1.11.1.11)	1.11.1.11		novel					0.639677									2.91	0.007	0.032558	9.705	0.003	0.06	3.028	0.019	0.12667	not significant					not significant					3	2763957±1357333	3029665±1082922	2590500±1868157	3136993±980901	2385965±2272005	4790334±3278413	310682±538117	292502±506628	1663523±1488168	3917186±1564907
AT4G35000.1	APX3	Q42564	L-ascorbate peroxidase 3 (AtAPx03) (EC 1.11.1.11)	1.11.1.11		novel					0.558299				×					2.778	0.009	0.023077	12.086	0.001	0.0090909	4.568	0.002	0.014286	4.9863	0.0013809	2.8598	0.019271	phyB-col; PhyC-phyB; PhyD-PhyC	not significant					14	38651719±12152560	32621211±5593391	34776866±4244589	31319434±5143775	33811135±8275880	52909114±11642696	37802482±7921070	42622514±8929703	22073407±5015269	41504963±14752980
AT1G19920.1	APS2	Q43870	ATP sulfurylase 2 (EC 2.7.7.4)	2.7.7.4		novel					0.199586						×			2.345	0.025	0.052083	12.602	0.000902	0.0086957	0.355	0.876	0.89388	not significant					not significant					18	25865123±13458587	17510647±1697904	14980535±3396388	16550432±4894457	15526618±4515020	13946964±3923531	29830160±17802979	21868624±13174250	16803372±3334963	12540352±2381487
AT1G62180.1	APR2	P92981	5'-adenylylsulfate reductase 2, chloroplastic (EC 1.8.4.9) (3'-phosphoadenosine-5'-phosphosulfate reductase homolog 43) (PAPS reductase homolog 43) (Prh-43) (Adenosine 5'-phosphosulfate 5'-adenylylsulfate sulfotransferase 2) (APS sulfotransferase 2) (Thioredoxin-independent APS reductase 2)	1.8.4.9			×				0.721236			×	×					2.254	0.031	0.086111	20.614	4.04e-05	0.0026933	1.836	0.125	0.32051	not significant					not significant					4	2021681±626076	1230213±414313	1975923±596844	1354116±154009	2832541±228114	2014519±618169	2036299±1552214	2288865±1924401	3147218±1309177	1020039±667166
AT3G16370.1	APG2	Q9LU14	GDSL esterase/lipase APG (EC 3.1.1.-) (Extracellular lipase APG)	3.1.1.-		novel					0.611266									2.309	0.027	0.078261	1.408	0.241	0.51277	4.118	0.004	0.044444	5.0113	0.0013373	2.8738	0.018919	phyA-col; phyA-Ler; phyA-lhy; phyB-phyA; PhyC-phyA; PhyD-phyA	not significant					3	74349±127421	59636±69139	323835±332020	114757±86672	15686±31372	ND	1361134±1337506	161540±242364	15494±29806	131832±248435
AT4G04460.1	APA3	Q9XEC4	Aspartic proteinase A3 (EC 3.4.23.-)	3.4.23.-		novel					0.807789									not significant									not significant					6.6702	0.00046279	3.3346	0.005948	phyA-col; PhyB-col; phyA-ler; PhyB-ler; PhyD-phyA	3	1782301±1532018	1664842±742781	3984773±1223782	2189148±970354	1483781±1264338	4177919±1264953	3405406±2044841	7383516±2347709	4082682±4956224	5766461±1597755
AT1G23740.1	AOR	Q9ZUC1	NADPH-dependent alkenal/one oxidoreductase, chloroplastic (AtAOR) (EC 1.3.1.-)	1.3.1.-	DISRUPTION PHENOTYPE: No visible phenotype under normal conditions, but enhanced susceptibility to methyl viologen. {ECO:0000269|PubMed:22575657}.		×				0.939921						×			8.243	1.82e-07	5.2286e-06	21.599	2.84e-05	0.0018933	6.371	0.000142	0.0047333	4.3393	0.0032322	2.4905	0.033008	Ler-col; phyA-col; phyB-col	9.8537	3.2601e-05	4.4868	0.0010221	ler-col; phyA-col; lhy-ler; phyC-ler; phyA-lhy; PhyB-lhy; PhyD-lhy; phyC-phyA	32	175282512±18352626	209368252±8298988	111954375±12554078	129465641±7095540	128599100±50493126	221166773±16207456	106134876±30089404	100789149±40352569	115158071±37103456	151461376±13360093
AT3G25760.1	AOC1	Q9LS03	Allene oxide cyclase 1, chloroplastic (EC 5.3.99.6) (Early-responsive to dehydration 12 protein)	5.3.99.6			×				0.809823				×		×			3.478	0.002	0.0093023	0.838	0.365	0.65179	0.347	0.882	0.92188	not significant					3.9786	0.0081631	2.0881	0.038915	phyA-col; PhyB-col; phyA-lhy	3	1556469±972851	334319±391531	2822645±703595	2454978±1239465	538965±1077930	622950±902789	7221597±3058955	5834317±5626985	5268422±6420909	4691759±1031769
AT3G56190.1	ALPHA-SNAP2	Q9SPE6	Alpha-soluble NSF attachment protein 2 (Alpha-SNAP2) (N-ethylmaleimide-sensitive factor attachment protein alpha 2)			novel					0.342203			×						2.446	0.02	0.044444	8.32	0.006	0.027907	5.235	0.000692	0.0090909	not significant					7.746	0.00017537	3.756	0.0030708	phyA-col; phyA-ler; phyA-lhy; PhyB-phyA; phyC-phyA; PhyD-phyA	15	12055355±2397556	12330638±2990493	8429393±2315622	10413726±1811787	11698455±4180577	11884575±3752462	7788278±4813484	19844658±1308464	11074970±3265573	11815716±1169095
AT5G03690.2	ALFC4	F4KGQ0	Fructose-bisphosphate aldolase 4, cytosolic (AtFBA4) (EC 4.1.2.13) (Cytosolic aldolase 3) (cAld3)	4.1.2.13		novel					0.774022									2.466	0.019	0.059375	4.515	0.039	0.195	5.168	0.000762	0.013855	not significant					not significant					3	1476286±511254	1062118±432480	778390±588047	1151314±333728	1736260±254013	1442136±254228	1968697±1385761	2685361±801300	1077309±705647	1411462±988327
AT1G50200.1	ALATS	P36428	Alanine--tRNA ligase (EC 6.1.1.7) (Alanyl-tRNA synthetase) (AlaRS)	6.1.1.7	DISRUPTION PHENOTYPE: Embryo defective. Developmental arrest of the embryo at the globular stage. {ECO:0000305|PubMed:9669027}.	novel					0.401036									3.21	0.003	0.011765	8.055	0.007	0.06087	3.561	0.008	0.059259	4.3254	0.0032933	2.4824	0.033424	PhyC-col; PhyC-Ler; PhyC-phyA; PhyC-phyB; PhyD-PhyC	not significant					8	4644041±1914180	6608342±2286399	5057925±1741744	5516295±976243	6817754±290281	9951512±1501398	5580062±3833058	4195962±2498078	4698859±2933459	9208244±1758519
AT3G24503.1	AL2C4	Q56YU0	Aldehyde dehydrogenase family 2 member C4 (EC 1.2.1.3) (ALDH1a) (Protein REDUCED EPIDERMAL FLUORESCENCE 1)	1.2.1.3			×				0.884558						×			3.031	0.005	0.014085	2.845	0.098	0.24198	4.393	0.002	0.023529	not significant					8.7252	7.7685e-05	4.1097	0.0018138	phyA-col; phyA-ler; phyA-lhy; PhyB-phyA; phyC-phyA; PhyD-phyA	26	30381745±9434374	19371877±2308990	30673667±4210205	29716569±8598670	24771113±5134156	35002689±5745985	31871630±9203017	60107288±9756611	28617598±9246226	31434991±10235426
AT3G53880.1	AKRCB	Q9M338	Aldo-keto reductase family 4 member C11 (EC 1.1.1.-)	1.1.1.-			×				0.587121									6.095	7.87e-06	0.00011243	3.496	0.068	0.25091	4.083	0.004	0.034783	not significant					26.34	9.6734e-09	8.0144	3.839e-06	lhy-col; PhyB-col; lhy-ler; PhyB-ler; phyA-lhy; PhyB-lhy; phyC-lhy; PhyD-lhy; PhyB-phyA; PhyD-phyA; phyC-PhyB; PhyD-phyC	2	866526±286592	646659±229800	842204±255635	596044±156993	913089±709323	1861366±182242	215588±373409	197255±341656	500504±502007	1127513±155300
AT2G37790.1	AKRCA	Q84TF0	Aldo-keto reductase family 4 member C10 (EC 1.1.1.-)	1.1.1.-			×	×			0.542313									not significant									not significant					4.6355	0.003787	2.4217	0.023562	phyA-lhy; PhyB-phyA; phyC-phyA; PhyD-PhyB	9	34751300±3933260	32953465±2639551	27940988±8547801	39561157±5763473	23090564±14087421	41921444±2872391	20805757±27909043	6187675±9449608	28062239±19545253	46182225±6498979
AT2G37760.1	AKRC8	O80944	Aldo-keto reductase family 4 member C8 (EC 1.1.1.-)	1.1.1.-		novel					0.729259									not significant									not significant					3.8995	0.0089842	2.0465	0.041539	phyA-col; phyA-ler	21	7904807±3519322	3983370±929079	9415674±4686670	3845921±703944	6497811±4392598	9425422±1351563	7444929±4474957	11311366±6016442	5107277±1318748	7380783±1809683
AT4G35450.5	AKR2A	Q9SAR5	Ankyrin repeat domain-containing protein 2A (AtAKR2)		DISRUPTION PHENOTYPE: Lethal chlorotic phenotype when homozygote (PubMed:20215589). Reduced levels of chloroplast proteins, including outer envelope membrane (OEM) proteins. Defective chloroplast biogenesis (PubMed:18193034). Reduced APX3 levels and reduced targeting of APX3 to peroxisomes. Compromised peroxisomal function leading to increased sensitivity to aminotriazole during seed germination …	novel					0.823836				×	×	×			3.415	0.002	0.0072727	0.019	0.891	0.93298	4.783	0.001	0.0090909	not significant					not significant					16	21480206±14412156	14473763±14203036	15376770±18410431	18817752±16868729	27200623±22746524	34147775±27538605	13852023±8872071	49887174±28207739	54151852±34501238	37022202±27911322
AT3G07390.1	AIR12	Q94BT2	Auxin-induced in root cultures protein 12				×		×		0.52611		×							6.829	2.04e-06	4.5333e-05	1.809	0.185	0.41573	2.852	0.025	0.11628	not significant					not significant					2	968696±686424	69969±101780	400931±588258	486895±524535	934098±770139	1610097±1895928	318466±275847	201319±348695	86453±228734	673275±694098
AT5G46750.1	AGD9	Q9FIQ0	Probable ADP-ribosylation factor GTPase-activating protein AGD9 (ARF GAP AGD9) (Protein ARF-GAP DOMAIN 9) (AtAGD9)			novel					0.5034		×							4.507	0.000189	0.00108	6.847	0.012	0.046154	8.78	6.63e-06	0.001326	not significant					6.7754	0.00041931	3.3775	0.005566	phyA-col; phyA-ler; phyA-lhy; PhyB-phyA; phyC-phyA; PhyD-phyA	16	4530242±1826645	4728802±2496638	5174009±2609740	3382708±2247171	2332806±1835639	5586047±1428627	3686938±624031	253458749±205667277	8541469±3178965	9781890±2448698
AT5G16970.1	AER	Q39172	NADPH-dependent oxidoreductase 2-alkenal reductase (AtAER) (EC 1.3.1.-) (EC 1.3.1.74) (NADP-dependent alkenal double bond reductase P1) (DBR1) (NADPH-azodicarbonyl/quinone reductase) (NADPH:2-alkenal/one alpha,beta-hydrogenase) (ALH) (P1-zeta-crystallin protein) (P1-ZCr)	1.3.1.-; 1.3.1.74			×				0.706605		×							1.447	0.191	0.27681	21.515	2.93e-05	0.00293	5.087	0.000856	0.011111	not significant					not significant					12	47255006±5296639	47388081±1074141	43878884±4415778	50935740±2099272	33156793±12460175	62048437±13325213	39943625±5746234	36335249±20787154	41414452±15565875	74493896±8999947
AT3G08580.2	ADT1	P31167	ADP,ATP carrier protein 1, mitochondrial (ADP/ATP translocase 1) (Adenine nucleotide translocator 1) (ANT 1)			novel					0.55621									1.584	0.142	0.22344	8.973	0.004	0.034783	0.733	0.603	0.712	not significant					not significant					12	11141204±2462370	13032023±5040218	11889973±4425609	10645836±3822405	10180707±4374102	22788204±2346346	14543041±6626769	21286725±14479187	9357946±3537815	16968238±4269574
AT3G03980.1	ADRC3	Q9SQR4	NADPH-dependent aldehyde reductase-like protein, chloroplastic (EC 1.1.1.-)	1.1.1.-			×				0.666904									2.61	0.013	0.04	1.701	0.199	0.41414	1.522	0.202	0.34828	not significant					not significant					7	61161502±39866267	62960602±8507178	51190831±15992470	44646539±4976657	41486454±26883502	81309241±22812005	33723520±27024100	21157058±36604981	34329727±24221748	66977954±9623637
AT5G03300.1	ADK2	Q9LZG0	Adenosine kinase 2 (AK 2) (EC 2.7.1.20) (Adenosine 5'-phosphotransferase 2)	2.7.1.20			×		×		0.636895	×	×							6.703	2.56e-06	4.6545e-05	0.298	0.588	0.71273	3.811	0.006	0.033333	6.031	0.00038199	3.4179	0.0083223	PhyC-col; PhyC-Ler; PhyC-phyA; PhyC-phyB; PhyD-PhyC	not significant					13	12832451±1936825	8135062±2169225	8249920±3111740	10685105±1043494	14906921±2418563	14054280±2904008	11393135±3010235	11937019±3976318	13840085±1492234	13357270±5006464
AT3G09820.1	ADK1	Q9SF85	Adenosine kinase 1 (AK 1) (EC 2.7.1.20) (Adenosine 5'-phosphotransferase 1)	2.7.1.20			×				0.584514		×				×			2.09	0.045	0.081081	0.451	0.505	0.66275	5.426	0.000527	0.012444	not significant					5.3749	0.001686	2.7731	0.013152	phyA-col; PhyD-col; PhyB-phyA; PhyD-PhyB	17	77273143±10676647	56025141±10165172	61007752±6619068	65874053±6776739	72601472±8800575	72799274±5579133	48388424±11822334	93945040±19221389	63873678±13542293	60967121±9006641
AT3G46000.1	ADF2	Q39251	Actin-depolymerizing factor 2 (ADF-2) (AtADF2)				×				0.502759									2.542	0.016	0.045714	0.638	0.429	0.62958	2.242	0.066	0.16923	not significant					not significant					8	5175235±436244	4188651±1002489	2869983±941901	5949237±736694	9267664±6137347	7581683±3473952	4345038±3531258	6478956±3898086	3536769±1467639	5556020±3085821
AT3G18780.2	ACT2	Q96292	Actin-2 (EC 3.6.4.-)	3.6.4.-			×				0.747422			×	×					2.335	0.025	0.072464	9.017	0.004	0.066667	3.797	0.006	0.044444	not significant					not significant					2	5824819±1082515	8026026±2327975	4880140±1089984	5270737±683629	4919968±1963716	7440978±3733846	6525683±1844293	7839647±3980450	4507784±1886327	6948134±1489595
AT4G25050.2	ACP4	Q9SW21	Acyl carrier protein 4, chloroplastic		DISRUPTION PHENOTYPE: Small and chlorotic plants with altered cuticule and reduced levels of fatty acids in leaves. {ECO:0000269|PubMed:19218086}.					×	0.793579				×					2.818	0.008	0.035556	8.52	0.005	0.047619	0.705	0.623	0.73918	not significant					not significant					4	9012078±2925832	8331474±2520660	6517743±2770146	9291735±1444691	8151945±3003555	40297140±22328242	10009594±5085886	15918321±9826734	16274237±8822244	34435313±30286275
AT1G54630.1	ACP3	P25702	Acyl carrier protein 3, chloroplastic (ACP-3)			novel					0.06876									5.713	1.64e-05	0.00019294	0.284	0.597	0.79073	7.648	2.68e-05	0.00124	not significant					4.7227	0.0034321	2.4644	0.021939	phyC-col; phyC-ler; phyC-PhyB; PhyD-phyC	2	388960±206427	173079±107136	208653±132008	561376±256589	945613±353331	1887625±1410758	1485361±1568799	1514072±1024941	1613413±1387878	1090521±1061567
AT3G05020.1	ACP1	P11829	Acyl carrier protein 1, chloroplastic (ACP-1)			novel					0.289651									4.972	7.17e-05	0.001195	5.292	0.026	0.17333	6.214	0.000176	0.0058667	not significant					5.0689	0.0023409	2.6306	0.016572	phyC-col; phyC-ler; phyC-lhy; phyC-PhyB; PhyD-phyC	5	1439976±936560	744439±342067	1046696±589246	1944899±867140	1652853±809643	3684432±3145367	649101±396374	5972289±5763715	3337640±2561668	3141622±2767616
AT4G26970.1	ACO2M	Q94A28	Aconitate hydratase 2, mitochondrial (Aconitase 2) (mACO2) (EC 4.2.1.3) (Citrate hydro-lyase 2)	4.2.1.3	DISRUPTION PHENOTYPE: Reduced mitochondrial aconitase (ACO) activity by 20 percent (PubMed:17013749, PubMed:17437406). Increased tolerance to oxidative stress mediated by paraquat, a superoxide-generating agent (PubMed:17013749). Altered acetate assimilation leading to lower levels of CO(2), CHO and SO, and higher OAs (organic acids) accumulation, especially fumarate (PubMed:25061985). {ECO:00002…	novel					N/A					×	×			not significant									4.2714	0.0035425	2.4507	0.034359	phyB-col; PhyD-phyB	not significant					24	15073214±4068092	12719848±2591963	10741442±551750	14608774±1724271	11079636±3490633	12422998±1014306	9087440±2148717	8777086±8516303	7617375±3118767	11554621±2196733
AT3G06650.2	ACLB1	Q9C522	ATP-citrate synthase beta chain protein 1 (ATP-citrate synthase B-1) (EC 2.3.3.8) (ATP-citrate lyase B-1) (Citrate cleavage enzyme B-1)	2.3.3.8		novel					0.17556		×	×						2.886	0.007	0.027451	26.516	5.32e-06	0.00035467	5.058	0.000892	0.015385	not significant					not significant					3	15919601±6331409	17195447±1392441	16271070±3698669	16058676±3259915	10293949±4074336	24667904±4197161	13046919±8053677	13102693±6560680	10641065±7800339	23317654±3840561
AT4G39680.1	ACIN1					novel					0.404284	×	×				×			2.628	0.013	0.044068	0.018	0.893	0.94497	1.472	0.217	0.43838	3.9483	0.0055201	2.2581	0.046969	phyA-lhy; phyB-lhy; PhyC-lhy	not significant					5	906545±466500	245059±166186	1187257±343429	874446±432290	2114983±1200787	1142838±381181	403935±407290	908390±1573377	755950±681692	1198683±866221
AT1G31812.1	ACBP6	P57752	Acyl-CoA-binding domain-containing protein 6 (Acyl-CoA binding protein 6) (Acyl-CoA-binding protein) (ACBP)		DISRUPTION PHENOTYPE: Enhanced sensitivity to freezing stress. {ECO:0000269|PubMed:18621979}.	novel					0.0249384									1.186	0.325	0.38922	3.71	0.06	0.14353	4.325	0.003	0.019355	not significant					3.7199	0.011197	1.9509	0.047749	PhyB-lhy	13	41390617±13329095	65844367±9983948	39583281±10961097	53442520±20608268	68142970±20827844	24020570±8285774	30151564±20816407	42651199±5642868	44657527±18766190	73808978±23552334
AT4G34490.1	ACAP1	O65902	Cyclase-associated protein 1 (AtCAP1) (Adenylyl cyclase-associated protein)		DISRUPTION PHENOTYPE: Stunted growth and reduced pollen germination and growth. {ECO:0000269|PubMed:17635992}.	novel					0.790061									6.257	5.8e-06	7.7333e-05	6.145	0.017	0.057627	1.677	0.159	0.29358	not significant					5.9741	0.00091015	3.0409	0.0088043	phyA-ler; phyA-lhy; phyC-lhy	14	22399237±5273549	25711335±2975839	28545654±9581531	34587938±7426860	25325256±9497495	44160378±10695048	7781593±5869235	10567018±13534465	17299123±10342636	31183118±11135561
AT5G57110.3	ACA8	Q9LF79	Calcium-transporting ATPase 8, plasma membrane-type (EC 7.2.2.10) (Ca(2+)-ATPase isoform 8)	7.2.2.10			×			×	0.569043		×							5.641	1.88e-05	0.00031333	4.3	0.044	0.28235	13.565	3.84e-08	7.68e-06	not significant					19.485	1.3939e-07	6.8558	1.8406e-05	phyA-col; phyA-ler; phyA-lhy; PhyB-phyA; phyC-phyA; PhyD-phyA	2	305184±322421	83456±63458	199012±204355	236330±95437	94763±152817	139750±268803	86163±149238	3136374±1373928	347793±859094	154865±109211
AT1G32500.1	AB7I	Q9LQK7	Protein ABCI7, chloroplastic (ABC transporter I family member 7) (ABC transporter ABCI.7) (AtABCI7) (Non-intrinsic ABC protein 6) (Plastid SufD-like protein)			novel					0.637238									4.801	0.000102	0.00088696	4.817	0.033	0.11579	3.486	0.009	0.064286	4.4418	0.0028165	2.5503	0.030378	phyB-col; phyB-Ler; PhyD-phyB	6.0915	0.00080971	3.0917	0.0082	lhy-col; phyC-col; PhyD-col; lhy-ler; phyC-ler; PhyD-ler	8	16265468±1929660	16718330±7022318	17774107±3527141	17171027±3700694	9320084±8524766	4420675±2012838	12100524±8501914	9158737±7711009	6895139±4817742	9869995±3966481
AT4G31990.2	AAT5	P46248	Aspartate aminotransferase, chloroplastic (EC 2.6.1.1) (Transaminase A)	2.6.1.1			×				0.460441						×			3.503	0.002	0.0066667	3.206	0.08	0.21892	6.763	8.43e-05	0.003372	4.4279	0.0028692	2.5422	0.030444	lhy-Ler; phyB-Ler; PhyD-lhy	5.2739	0.001877	2.7265	0.014121	phyC-col; phyC-ler; phyC-PhyB	32	4321603452±447837558	5157686797±531499175	5868604138±773222113	4735748107±419307293	3056166771±2032533746	3617899908±901966434	4943714232±867995765	3101421004±537198509	4227496352±519549881	4616205765±770047910
AT5G19550.1	AAT2	P46645	Aspartate aminotransferase, cytoplasmic isozyme 1 (EC 2.6.1.1) (Transaminase A)	2.6.1.1	DISRUPTION PHENOTYPE: No visible phenotype, but slight modification of the amino acid composition. Growth defect, when grown in vitro. {ECO:0000269|PubMed:12068109, ECO:0000269|PubMed:21511809, ECO:0000269|PubMed:21676488}.	novel					0.588911		×				×			1.233	0.296	0.36319	7.063	0.011	0.043137	0.803	0.554	0.67152	not significant					not significant					14	9593401±3004216	9316115±2438619	12140207±6474289	12125221±689590	7398794±3879983	17376527±4414015	11100827±5314029	18717809±16058302	6733222±2510378	12635366±2972257
AT3G02360.1	6PGD2	Q9FWA3	6-phosphogluconate dehydrogenase, decarboxylating 2 (EC 1.1.1.44)	1.1.1.44	DISRUPTION PHENOTYPE: Embryonic lethality when homozygous (PubMed:26941195). Defects in pollen tube growth (PubMed:26941195). {ECO:0000269|PubMed:26941195}.	novel*		×			0.759422		×		×					4.182	0.000379	0.001895	15.455	0.000282	0.0040286	6.682	9.39e-05	0.004695	not significant					7.0545	0.00032401	3.4894	0.0047797	phyA-col; phyA-ler; phyA-lhy; PhyB-phyA; phyC-phyA; PhyD-phyA	19	11645539±2479156	14646909±5991400	11258900±2932627	13132883±5071403	12403101±3730476	14085045±2587333	11499475±3158455	33271775±10296449	7756351±2768081	12102970±2332703
AT1G76730.1	5FCLL	Q9SRE0	5-formyltetrahydrofolate cyclo-ligase-like protein COG0212 (Protein CLUSTERS OF ORTHOLOGOUS GROUP 212)		DISRUPTION PHENOTYPE: Embryonic lethality when homozygous. {ECO:0000269|PubMed:21538139}.		×			×	0.671649									4.23	0.000342	0.0021375	7.32	0.01	0.076923	4.014	0.004	0.028571	not significant					4.995	0.0025374	2.5956	0.01768	phyA-col; phyA-ler; phyA-lhy; PhyB-phyA; phyC-phyA; PhyD-phyA	7	4293892±1067796	4001125±1045170	6921841±1613829	4620494±1675362	3308602±1614595	4365280±850727	5430918±355803	11207909±5216770	3468048±2070746	6158817±983787
AT3G48990.1	4CLLA	Q9SMT7	Oxalate--CoA ligase (EC 6.2.1.8) (4-coumarate--CoA ligase isoform 8) (At4CL8) (4-coumarate--CoA ligase-like 10) (Acyl-activating enzyme 3) (Adenosine monophosphate binding protein 3) (AtMPBP3) (Oxalyl-CoA synthetase)	6.2.1.8	DISRUPTION PHENOTYPE: Decreased and delayed seed germination, but no other growth and development phenotypes. Increased sensitivity to oxalate-producing fungal pathogens. {ECO:0000269|PubMed:22447686}.		×				0.831371		×		×					3.139	0.004	0.011765	2.657	0.11	0.26506	7.4	3.67e-05	0.0024467	5.0721	0.0012376	2.9074	0.017896	lhy-Ler; phyA-Ler; phyB-Ler	5.6643	0.0012467	2.9043	0.010688	phyC-phyA; phyC-PhyB; PhyD-PhyB	32	75061208±3850119	70822053±4928015	93390496±4587622	73848783±11572708	63709684±7722613	72875561±19226588	50019259±13985942	91948169±11796397	68298435±12619622	99404027±19717550
AT4G27170.1	2SS4	P15460	2S seed storage protein 4 (2S albumin storage protein) (NWMU2-2S albumin 4) [Cleaved into: 2S seed storage protein 4 small subunit; 2S seed storage protein 4 large subunit]			novel					0.899122									not significant									13.414	4.0264e-07	6.3951	6.9254e-05	Ler-col; lhy-Ler; phyA-Ler; phyB-Ler; PhyC-Ler; PhyD-Ler	not significant					9	5930248±4819629	2175368±1122189	134780850±71282340	34424314±12691023	1984456±1112618	14438974±10882491	23563536±32643295	464017261±729314146	9567994±6092660	8502940±2237231
AT4G27150.1	2SS2	P15458	2S seed storage protein 2 (2S albumin storage protein) (NWMU2-2S albumin 2) [Cleaved into: 2S seed storage protein 2 small subunit; 2S seed storage protein 2 large subunit]			novel					0.941645									not significant									10.264	5.114e-06	5.2912	0.00052226	Ler-col; lhy-Ler; phyA-Ler; phyB-Ler; PhyC-Ler; PhyD-Ler	not significant					4	4864845±2530158	4258635±1128627	123117830±72010263	26268412±7316390	3877303±1902016	17358856±11020706	17063651±25391235	399468778±621346184	5954408±1885666	8539123±3316118
AT1G78300.1	14-3-3 proteins	Q01525	14-3-3-like protein GF14 omega (General regulatory factor 2)			novel					0.557286	×								2.693	0.011	0.026506	10.704	0.002	0.014286	1.756	0.141	0.27647	not significant					not significant					13	8561022±3554512	10185516±3166621	6210199±2697643	14800225±6536014	10103886±7000151	18049348±16733988	4773907±3766988	28710141±21243692	20371271±13857474	37487125±26433848
AT5G65430.3	14-3-3 proteins	P48348	14-3-3-like protein GF14 kappa (General regulatory factor 8)		DISRUPTION PHENOTYPE: Disturbed levels of several metabolites (e.g. beta-alanine, ribose, aspartate, pyroglutamate, glutamate, asparagine, fructose-6-phosphate, myo-inositol, 1,4-diaminobutane, palmitate and shikimate). Enhanced freezing tolerance associated with enhanced cold induction of cold-responsive C-repeat-binding factor (CBF) target genes in the double mutant lacking both GRF6 and GRF8, …	novel					0.597616			×						2.09	0.045	0.097826	12.261	0.001	0.02	1.638	0.169	0.31296	not significant					not significant					8	3608277±863063	4322573±1856454	2033492±1190834	2956375±1677948	4268057±1289712	6379040±5573654	1990948±3158643	7246816±8050751	3966459±3124005	10338921±6008800
AT2G42590.3	14-3-3 proteins	Q96299	14-3-3-like protein GF14 mu (General regulatory factor 9)			novel					0.198439									1.898	0.07	0.13462	15.969	0.000231	0.00924	1.594	0.181	0.29672	not significant					not significant					10	1779386±705029	2321053±512019	1998224±1047518	2126356±618363	1641321±1247948	4655950±2458862	1684747±1130546	9852590±3260453	2045700±2788436	6324101±4969836
AT3G02520.1	14-3-3 proteins	Q96300	14-3-3-like protein GF14 nu (General regulatory factor 7)				×				0.441916		×							1.547	0.154	0.24409	16.622	0.000179	0.00716	1.135	0.356	0.55349	not significant					not significant					4	1409692±761262	3115442±1229354	2604586±1005632	3494391±1348892	1849751±1187553	7942734±3820509	1702412±1637486	6602064±7176437	3045767±830937	5946283±2223778
[truncated: 32 more columns]

## Sheet: Table S2
Table S2. All identified proteins and peptides.
Protein FDR Confidence: Combined	Accession	Exp. q-value: Combined	Coverage [%]	# Peptides	# PSMs	# Unique Peptides	MW [kDa]	Modifications
High	ATCG00490.1	0	77	82	120749	82	52.9	Acetyl [N-Term]
	Confidence	Annotated Sequence	Modifications	Qvality PEP	Qvality q-value	# Protein Groups	# Proteins	# PSMs	Master Protein Accessions	# Missed Cleavages	Theo. MH+ [Da]	Quan Info	Top Apex RT [min]
	High	[K].NHGMHFRVLAK.[A]		0.00320945	3.96404e-05	1	1	8	ATCG00490.1	1	1309.69		34.48
	High	[R].NEGRDLAVEGNEIIREACK.[W]	1xCarbamidomethyl [C18]; 2xDeamidated [N1; N11]	3.77835e-06	3.96404e-05	1	1	3	ATCG00490.1	2	2175.03		67.43
	High	[R].NEGRDLAVEGNEIIREACK.[W]	1xCarbamidomethyl [C18]; 1xDeamidated [N]	2.61455e-16	3.96404e-05	1	1	452	ATCG00490.1	2	2174.05		64.29
	High	[R].NEGRDLAVEGNEIIREACK.[W]	1xCarbamidomethyl [C18]	8.76256e-24	3.96404e-05	1	1	1122	ATCG00490.1	2	2173.07		60.85
	High	[R].NEGRDLAVEGNEIIR.[E]	1xDeamidated [N]	7.59286e-12	3.96404e-05	1	1	679	ATCG00490.1	1	1685.85		54.88
	High	[R].NEGRDLAVEGNEIIR.[E]		4.29036e-14	3.96404e-05	1	1	2653	ATCG00490.1	1	1684.86		52.87
	High	[R].QKNHGMHFR.[V]	1xDeamidated [N/Q]	0.00105116	3.96404e-05	1	1	119	ATCG00490.1	1	1155.55		11.53
	High	[R].QKNHGMHFR.[V]		0.000259967	3.96404e-05	1	1	1287	ATCG00490.1	1	1154.56		11.4
	High	[K].LEGDRESTLGFVDLLRDDYVEK.[D]		2.13937e-07	3.96404e-05	1	1	148	ATCG00490.1	2	2569.28		83.58
	High	[K].LEGDRESTLGFVDLLR.[D]		9.34974e-10	3.96404e-05	1	1	138	ATCG00490.1	1	1819.95		78.6
	High	[R].LEDLRIPPAYTK.[T]		3.86233e-10	3.96404e-05	1	1	1482	ATCG00490.1	1	1415.79		55.56
	High	[K].LGLSAKNYGR.[A]	1xDeamidated [N7]	0.00144318	3.96404e-05	1	1	5	ATCG00490.1	1	1079.58		34.21
	High	[K].LGLSAKNYGR.[A]		6.50996e-06	3.96404e-05	1	1	155	ATCG00490.1	1	1078.6		38.48
	High	[K].LTYYTPEYETK.[D]		5.96612e-08	3.96404e-05	1	1	379	ATCG00490.1	0	1407.67		50.73
	High	[K].LTYYTPEYETKDTDILAAFR.[V]		1.92725e-21	3.96404e-05	1	1	6200	ATCG00490.1	1	2410.18		81.3
	High	[R].IPPAYTKTFQGPPHGIQVER.[D]		2.17195e-07	3.96404e-05	1	1	1	ATCG00490.1	1	2236.19	No Quan Values
	High	[K].LNKYGRPLLGCTIKPK.[L]	1xCarbamidomethyl [C11]; 1xDeamidated [N2]	3.45082e-06	3.96404e-05	1	1	50	ATCG00490.1	1	1859.06		47.98
	High	[K].LNKYGRPLLGCTIKPK.[L]	1xCarbamidomethyl [C11]	3.54696e-11	3.96404e-05	1	1	414	ATCG00490.1	1	1858.07		44.68
	High	[R].LSGGDHIHAGTVVGKLEGDR.[E]		1.14392e-16	3.96404e-05	1	1	268	ATCG00490.1	1	2018.04		48.92
	High	[R].LSGGDHIHAGTVVGK.[L]		1.4051e-13	3.96404e-05	1	1	1465	ATCG00490.1	0	1447.77		31.41
	High	[R].LSGGDHIHAGTVVGKLEGDRESTLGFVDLLR.[D]		8.8437e-15	3.96404e-05	1	1	312	ATCG00490.1	2	3248.7		80.19
	High	[R].VALEACVQARNEGR.[D]	1xCarbamidomethyl [C6]	5.34514e-10	3.96404e-05	1	1	82	ATCG00490.1	1	1572.79		39.79
	High	[R].VALEACVQAR.[N]	1xCarbamidomethyl [C6]; 1xDeamidated [Q8]	1.12164e-05	3.96404e-05	1	1	305	ATCG00490.1	0	1117.57		53.08
	High	[R].VALEACVQAR.[N]	1xCarbamidomethyl [C6]	6.03205e-10	3.96404e-05	1	1	8918	ATCG00490.1	0	1116.58		49.14
	High	[K].YGRPLLGCTIKPKLGLSAKNYGR.[A]	1xCarbamidomethyl [C8]	4.84837e-06	3.96404e-05	1	1	1	ATCG00490.1	2	2562.43		55.79
	High	[K].YGRPLLGCTIKPKLGLSAK.[N]	1xCarbamidomethyl [C8]	1.36233e-06	3.96404e-05	1	1	5	ATCG00490.1	1	2072.2		54.96
	High	[K].YGRPLLGCTIKPK.[L]	1xCarbamidomethyl [C8]	1.00975e-12	3.96404e-05	1	1	1926	ATCG00490.1	0	1502.85		43.68
	High	[R].WRDRFLFCAEAIYK.[S]	1xCarbamidomethyl [C8]	3.98085e-10	3.96404e-05	1	1	830	ATCG00490.1	2	1874.94		71.2
	High	[K].WSPELAAACEVWKEITFNFPTIDKLDGQE.[-]	1xCarbamidomethyl [C9]; 1xDeamidated [N18]	3.03901e-09	3.96404e-05	1	1	68	ATCG00490.1	2	3395.61		133.04
	High	[K].WSPELAAACEVWKEITFNFPTIDK.[L]	1xCarbamidomethyl [C9]	6.87302e-09	3.96404e-05	1	1	28	ATCG00490.1	1	2852.4		123.47
	High	[K].WSPELAAACEVWK.[E]	1xCarbamidomethyl [C9]	9.44009e-09	3.96404e-05	1	1	459	ATCG00490.1	0	1546.74		74
	High	[K].WSPELAAACEVWKEITFNFPTIDKLDGQE.[-]	1xCarbamidomethyl [C9]	3.21511e-11	3.96404e-05	1	1	729	ATCG00490.1	2	3394.63		129.41
	High	[R].VTPQPGVPPEEAGAAVAAESSTGTWTTVWTDGLTSLDR.[Y]	1xDeamidated [Q4]	4.07212e-10	3.96404e-05	1	1	497	ATCG00490.1	0	3855.86		103.71
	High	[R].VTPQPGVPPEEAGAAVAAESSTGTWTTVWTDGLTSLDR.[Y]		1.56189e-13	3.96404e-05	1	1	5902	ATCG00490.1	0	3854.87		102.69
	High	[R].VTPQPGVPPEEAGAAVAAESSTGTWTTVWTDGLTSLDRYKGR.[C]	1xDeamidated [Q4]	6.30748e-14	3.96404e-05	1	1	460	ATCG00490.1	2	4360.14		85.66
	High	[R].VTPQPGVPPEEAGAAVAAESSTGTWTTVWTDGLTSLDRYKGR.[C]		7.61374e-18	3.96404e-05	1	1	3112	ATCG00490.1	2	4359.15		99.31
	High	[R].VTPQPGVPPEEAGAAVAAESSTGTWTTVWTDGLTSLDRYK.[G]	1xDeamidated [Q4]	1.10331e-13	3.96404e-05	1	1	582	ATCG00490.1	1	4147.01		104.54
	High	[R].VTPQPGVPPEEAGAAVAAESSTGTWTTVWTDGLTSLDRYK.[G]		1.9075e-15	3.96404e-05	1	1	4619	ATCG00490.1	1	4146.03		103.47
	High	[M].SPQTETKASVGFK.[A]	1xAcetyl [N-Term]	1.13638e-06	3.96404e-05	1	1	33	ATCG00490.1	1	1421.73		41.38
	High	[K].SQAETGEIKGHYLNATAGTCEEMIK.[R]	1xCarbamidomethyl [C20]	1.37361e-13	3.96404e-05	1	1	205	ATCG00490.1	1	2738.28		55.41
	High	[K].SQAETGEIKGHYLNATAGTCEEMIK.[R]	1xCarbamidomethyl [C20]; 1xOxidation [M23]	2.47982e-05	3.96404e-05	1	1	41	ATCG00490.1	1	2754.27		50.92
	High	[K].SQAETGEIKGHYLNATAGTCEEMIK.[R]	1xCarbamidomethyl [C20]; 1xDeamidated [N/Q]	2.76416e-11	3.96404e-05	1	1	18	ATCG00490.1	1	2739.26		55.56
	High	[K].SQAETGEIKGHYLNATAGTCEEMIKR.[A]	1xCarbamidomethyl [C20]; 1xDeamidated [N/Q]; 1xOxidation [M23]	8.52167e-11	3.96404e-05	1	1	158	ATCG00490.1	2	2911.36		51.03
	High	[K].SQAETGEIKGHYLNATAGTCEEMIKR.[A]	1xCarbamidomethyl [C20]; 1xOxidation [M23]	2.37482e-15	3.96404e-05	1	1	525	ATCG00490.1	2	2910.37		49.2
	High	[K].SQAETGEIKGHYLNATAGTCEEMIKR.[A]	1xCarbamidomethyl [C20]; 2xDeamidated [Q2; N14]	6.27723e-09	3.96404e-05	1	1	2	ATCG00490.1	2	2896.35	Not Reliable
	High	[K].SQAETGEIKGHYLNATAGTCEEMIKR.[A]	1xCarbamidomethyl [C20]; 1xDeamidated [N/Q]	2.19746e-16	3.96404e-05	1	1	498	ATCG00490.1	2	2895.36		56.02
	High	[K].SQAETGEIKGHYLNATAGTCEEMIKR.[A]	1xCarbamidomethyl [C20]	3.29786e-17	3.96404e-05	1	1	2586	ATCG00490.1	2	2894.38		53.93
	High	[K].TFQGPPHGIQVERDKLNK.[Y]	2xDeamidated [Q3; N/Q]	2.54545e-07	3.96404e-05	1	1	68	ATCG00490.1	2	2066.07		48.38
	High	[K].TFQGPPHGIQVERDKLNK.[Y]	1xDeamidated [N/Q]	3.36191e-15	3.96404e-05	1	1	447	ATCG00490.1	2	2065.08		48.57
	High	[K].TFQGPPHGIQVERDKLNK.[Y]		1.29748e-15	3.96404e-05	1	1	1146	ATCG00490.1	2	2064.1		46.85
	High	[K].TFQGPPHGIQVERDK.[L]	2xDeamidated [Q3; Q10]	6.08196e-06	3.96404e-05	1	1	29	ATCG00490.1	1	1710.84		43.21
	High	[K].TFQGPPHGIQVERDK.[L]	1xDeamidated [Q]	5.89685e-10	3.96404e-05	1	1	309	ATCG00490.1	1	1709.86		43.16
	High	[K].TFQGPPHGIQVERDK.[L]		8.81338e-13	3.96404e-05	1	1	961	ATCG00490.1	1	1708.88		41.62
	High	[K].TFQGPPHGIQVER.[D]	2xDeamidated [Q3; Q10]	5.67043e-07	3.96404e-05	1	1	111	ATCG00490.1	0	1467.72		49.48
	High	[K].TFQGPPHGIQVER.[D]	1xDeamidated [Q]	1.2511e-07	3.96404e-05	1	1	352	ATCG00490.1	0	1466.74		48.07
	High	[K].TFQGPPHGIQVER.[D]		6.65009e-14	3.96404e-05	1	1	2210	ATCG00490.1	0	1465.75		46.57
	High	[K].ALRLSGGDHIHAGTVVGK.[L]		3.49136e-15	3.96404e-05	1	1	244	ATCG00490.1	1	1787.99		44.13
	High	[R].ELGVPIVMHDYLTGGFTANTSLSHYCRDNGLLLHIHR.[A]	1xCarbamidomethyl [C26]	1.76868e-15	3.96404e-05	1	1	3617	ATCG00490.1	1	4207.1		90.06
	High	[R].ELGVPIVMHDYLTGGFTANTSLSHYCR.[D]	1xCarbamidomethyl [C26]; 1xDeamidated [N19]; 1xOxidation [M8]	1.36421e-09	3.96404e-05	1	1	42	ATCG00490.1	0	3055.43		78.39
	High	[R].ELGVPIVMHDYLTGGFTANTSLSHYCRDNGLLLHIHR.[A]	1xCarbamidomethyl [C26]; 1xDeamidated [N]	3.80963e-13	3.96404e-05	1	1	1661	ATCG00490.1	1	4208.08		91.25
	High	[R].ELGVPIVMHDYLTGGFTANTSLSHYCR.[D]	1xCarbamidomethyl [C26]; 1xOxidation [M8]	2.54195e-15	3.96404e-05	1	1	813	ATCG00490.1	0	3054.44		76.65
	High	[R].ELGVPIVMHDYLTGGFTANTSLSHYCR.[D]	1xCarbamidomethyl [C26]; 1xDeamidated [N19]	2.1335e-12	3.96404e-05	1	1	102	ATCG00490.1	0	3039.43		87.11
	High	[R].ELGVPIVMHDYLTGGFTANTSLSHYCR.[D]	1xCarbamidomethyl [C26]	1.71248e-16	3.96404e-05	1	1	7552	ATCG00490.1	0	3038.45		86.99
	High	[R].ELGVPIVMHDYLTGGFTANTSLSHYCRDNGLLLHIHR.[A]	1xCarbamidomethyl [C26]; 2xDeamidated [N19; N29]	1.86603e-11	3.96404e-05	1	1	82	ATCG00490.1	1	4209.06		91.86
	High	[R].ELGVPIVMHDYLTGGFTANTSLSHYCRDNGLLLHIHR.[A]	1xCarbamidomethyl [C26]; 1xOxidation [M8]	2.26178e-13	3.96404e-05	1	1	380	ATCG00490.1	1	4223.09		81.83
	High	[R].ELGVPIVMHDYLTGGFTANTSLSHYCRDNGLLLHIHR.[A]	1xCarbamidomethyl [C26]; 1xDeamidated [N]; 1xOxidation [M8]	4.76255e-11	3.96404e-05	1	1	232	ATCG00490.1	1	4224.08		81.3
	High	[R].ELGVPIVMHDYLTGGFTANTSLSHYCRDNGLLLHIHR.[A]	1xCarbamidomethyl [C26]; 2xDeamidated [N19; N29]; 1xOxidation [M8]	1.56619e-08	3.96404e-05	1	1	22	ATCG00490.1	1	4225.06		81.74
	High	[R].AMHAVIDR.[Q]		0.00013171	3.96404e-05	1	1	1640	ATCG00490.1	0	912.472		20.56
	High	[R].AMHAVIDR.[Q]	1xOxidation [M2]	0.00313773	3.96404e-05	1	1	1146	ATCG00490.1	0	928.467		11.09
	High	[R].AMHAVIDRQK.[N]		2.86665e-08	3.96404e-05	1	1	3341	ATCG00490.1	1	1168.63		11.31
	High	[R].AMHAVIDRQK.[N]	1xDeamidated [Q9]	1.87116e-06	3.96404e-05	1	1	128	ATCG00490.1	1	1169.61		18.69
	High	[R].AMHAVIDRQKNHGMHFR.[V]	1xDeamidated [N/Q]; 1xOxidation [M]	4.31994e-07	3.96404e-05	1	1	94	ATCG00490.1	2	2065		32.41
	High	[R].AMHAVIDRQKNHGMHFR.[V]	2xOxidation [M2; M14]	8.43377e-05	3.96404e-05	1	1	78	ATCG00490.1	2	2080.01		20.19
	High	[R].AMHAVIDRQKNHGMHFR.[V]	1xOxidation [M]	1.72074e-10	3.96404e-05	1	1	716	ATCG00490.1	2	2064.01		29.96
	High	[R].AMHAVIDRQKNHGMHFR.[V]		1.3974e-12	3.96404e-05	1	1	1170	ATCG00490.1	2	2048.02		35.95
	High	[R].AMHAVIDRQK.[N]	1xOxidation [M2]	9.71635e-06	3.96404e-05	1	1	529	ATCG00490.1	1	1184.62		10.95
	High	[R].AMHAVIDRQKNHGMHFR.[V]	1xDeamidated [N/Q]	4.45862e-10	3.96404e-05	1	1	420	ATCG00490.1	2	2049		38.4
	High	[K].EITFNFPTIDKLDGQE.[-]	1xDeamidated [N/Q]	1.71838e-07	3.96404e-05	1	1	89	ATCG00490.1	1	1867.9		86.5
	High	[K].EITFNFPTIDK.[L]		0.00155628	3.96404e-05	1	1	29	ATCG00490.1	0	1324.68		74.62
	High	[K].EITFNFPTIDKLDGQE.[-]		4.26978e-09	3.96404e-05	1	1	766	ATCG00490.1	1	1866.91		85.34
	High	[K].GHYLNATAGTCEEMIKR.[A]	1xCarbamidomethyl [C11]; 1xDeamidated [N5]	2.22022e-11	3.96404e-05	1	2	182	ATCG00490.1	1	1951.9		51.46
	High	[K].GHYLNATAGTCEEMIKR.[A]	1xCarbamidomethyl [C11]	8.41694e-17	3.96404e-05	1	2	502	ATCG00490.1	1	1950.92		47.77
	High	[K].GHYLNATAGTCEEMIK.[R]	1xCarbamidomethyl [C11]	2.68555e-14	3.96404e-05	1	2	82	ATCG00490.1	0	1794.81		50.23
	High	[K].GHYLNATAGTCEEMIKR.[A]	1xCarbamidomethyl [C11]; 1xOxidation [M14]	8.27932e-14	3.96404e-05	1	2	230	ATCG00490.1	1	1966.91		40.53
	High	[R].GGLDFTKDDENVNSQPFMR.[W]		1.86452e-19	3.96404e-05	1	1	2675	ATCG00490.1	1	2169.99		63.06
	High	[R].GGLDFTKDDENVNSQPFMR.[W]	1xDeamidated [N/Q]	4.57338e-16	3.96404e-05	1	1	278	ATCG00490.1	1	2170.97		64.78
	High	[R].GGLDFTKDDENVNSQPFMR.[W]	2xDeamidated [N/Q]	2.01526e-14	3.96404e-05	1	1	59	ATCG00490.1	1	2171.95		54.55
	High	[R].GGLDFTKDDENVNSQPFMR.[W]	1xDeamidated [N/Q]; 1xOxidation [M18]	2.00422e-13	3.96404e-05	1	1	112	ATCG00490.1	1	2186.97		58.78
	High	[R].GGLDFTKDDENVNSQPFMR.[W]	1xOxidation [M18]	6.1281e-17	3.96404e-05	1	1	293	ATCG00490.1	1	2185.98		58.06
	High	[R].GGLDFTKDDENVNSQPFMRWR.[D]	1xDeamidated [N13]	0.000282494	3.96404e-05	1	1	1	ATCG00490.1	2	2513.15	No Quan Values
	High	[R].GGLDFTKDDENVNSQPFMRWR.[D]		1.33454e-05	3.96404e-05	1	1	20	ATCG00490.1	2	2512.17		71.64
	High	[R].GGLDFTKDDENVNSQPFMR.[W]	2xDeamidated [N/Q]; 1xOxidation [M18]	0.000154356	3.96404e-05	1	1	6	ATCG00490.1	1	2187.95		58.98
	High	[R].FLFCAEAIYKSQAETGEIKGHYLNATAGTCEEMIK.[R]	2xCarbamidomethyl [C4; C30]; 1xDeamidated [N/Q]	1.28949e-07	3.96404e-05	1	1	3	ATCG00490.1	2	3981.87	No Quan Values
	High	[R].FLFCAEAIYKSQAETGEIKGHYLNATAGTCEEMIK.[R]	2xCarbamidomethyl [C4; C30]	2.77176e-06	3.96404e-05	1	1	4	ATCG00490.1	2	3980.89		79.75
	High	[R].FLFCAEAIYK.[S]	1xCarbamidomethyl [C4]	1.71838e-07	3.96404e-05	1	1	4881	ATCG00490.1	0	1261.63		71.66
	High	[R].FLFCAEAIYKSQAETGEIK.[G]	1xCarbamidomethyl [C4]	1.09877e-15	3.96404e-05	1	1	93	ATCG00490.1	1	2205.09		66.83
	High	[K].EYKLTYYTPEYETK.[D]		3.37117e-10	3.96404e-05	1	1	158	ATCG00490.1	1	1827.87		57.19
	High	[K].EYKLTYYTPEYETKDTDILAAFR.[V]		5.50537e-14	3.96404e-05	1	1	401	ATCG00490.1	2	2830.38		82.7
	High	[K].ASVGFKAGVK.[E]		4.7397e-06	3.96404e-05	1	1	367	ATCG00490.1	1	963.562		27.71
	High	[K].ASVGFKAGVKEYK.[L]		9.96652e-12	3.96404e-05	1	1	566	ATCG00490.1	2	1383.76		36.25
	High	[R].AVFARELGVPIVMHDYLTGGFTANTSLSHYCRDNGLLLHIHR.[A]	1xCarbamidomethyl [C31]; 2xDeamidated [N24; N34]	3.23505e-08	3.96404e-05	1	1	4	ATCG00490.1	2	4753.38	No Quan Values
	High	[R].AVFARELGVPIVMHDYLTGGFTANTSLSHYCRDNGLLLHIHR.[A]	1xCarbamidomethyl [C31]; 1xDeamidated [N24]; 1xOxidation [M13]	0.00116831	3.96404e-05	1	1	2	ATCG00490.1	2	4768.39		84.41
	High	[R].AVFARELGVPIVMHDYLTGGFTANTSLSHYCRDNGLLLHIHR.[A]	1xCarbamidomethyl [C31]	9.49211e-10	3.96404e-05	1	1	68	ATCG00490.1	2	4751.41		79.4
	High	[R].AVFARELGVPIVMHDYLTGGFTANTSLSHYCR.[D]	1xCarbamidomethyl [C31]; 1xDeamidated [N24]	3.04104e-05	3.96404e-05	1	1	3	ATCG00490.1	1	3583.75		90.49
	High	[R].AVFARELGVPIVMHDYLTGGFTANTSLSHYCR.[D]	1xCarbamidomethyl [C31]	2.7227e-11	3.96404e-05	1	1	10	ATCG00490.1	1	3582.76		90
	High	[R].AVFARELGVPIVMHDYLTGGFTANTSLSHYCRDNGLLLHIHR.[A]	1xCarbamidomethyl [C31]; 1xDeamidated [N]	5.70951e-11	3.96404e-05	1	1	50	ATCG00490.1	2	4752.39		93.11
	High	[R].ESTLGFVDLLRDDYVEK.[D]		0.000136781	3.96404e-05	1	1	1	ATCG00490.1	1	1999		84.51
	High	[R].ESTLGFVDLLRDDYVEKDR.[S]		1.01183e-11	3.96404e-05	1	1	273	ATCG00490.1	2	2270.13		82.56
	High	[R].ESTLGFVDLLR.[D]		0.00121324	3.96404e-05	1	1	16	ATCG00490.1	0	1249.68		69.52
	High	[R].DNGLLLHIHR.[A]	1xDeamidated [N2]	1.51435e-06	3.96404e-05	1	1	323	ATCG00490.1	0	1188.65		51.47
	High	[R].DNGLLLHIHR.[A]		4.91207e-07	3.96404e-05	1	1	2337	ATCG00490.1	0	1187.66		49.05
	High	[R].DRFLFCAEAIYK.[S]	1xCarbamidomethyl [C6]	5.8324e-08	3.96404e-05	1	1	860	ATCG00490.1	1	1532.76		69.24
	High	[R].DRFLFCAEAIYKSQAETGEIK.[G]	1xCarbamidomethyl [C6]	1.05368e-06	3.96404e-05	1	1	4	ATCG00490.1	2	2476.22		73.18
	High	[R].DKLNKYGRPLLGCTIKPK.[L]	1xCarbamidomethyl [C13]	9.57724e-13	3.96404e-05	1	1	1042	ATCG00490.1	2	2101.2		47.6
	High	[K].DDENVNSQPFMR.[W]	1xDeamidated [N/Q]	9.3042e-05	3.96404e-05	1	3	3	ATCG00490.1	0	1452.61		48.92
	High	[K].DDENVNSQPFMR.[W]	1xOxidation [M11]	0.000838143	3.96404e-05	1	3	16	ATCG00490.1	0	1467.62		37.71
	High	[K].DDENVNSQPFMR.[W]		3.34808e-06	3.96404e-05	1	3	88	ATCG00490.1	0	1451.62		36.24
	High	[R].DKLNKYGRPLLGCTIKPK.[L]	1xCarbamidomethyl [C13]; 1xDeamidated [N4]	4.3348e-09	3.96404e-05	1	1	315	ATCG00490.1	2	2102.18		49.71
	High	[R].DLAVEGNEIIR.[E]		2.73578e-05	3.96404e-05	1	1	875	ATCG00490.1	0	1228.65		56.54
	High	[R].DLAVEGNEIIR.[E]	1xDeamidated [N7]	1.20968e-05	3.96404e-05	1	1	95	ATCG00490.1	0	1229.64		58.02
	High	[R].DLAVEGNEIIREACK.[W]	1xCarbamidomethyl [C14]	3.4272e-13	3.96404e-05	1	1	802	ATCG00490.1	1	1716.86		61.99
	High	[R].DLAVEGNEIIREACK.[W]	1xCarbamidomethyl [C14]; 1xDeamidated [N7]	6.49212e-11	3.96404e-05	1	1	243	ATCG00490.1	1	1717.84		65.5
	High	[R].DLAVEGNEIIREACKWSPELAAACEVWK.[E]	2xCarbamidomethyl [C14; C24]	7.11807e-14	3.96404e-05	1	1	192	ATCG00490.1	2	3244.58		101.31
	High	[R].DLAVEGNEIIREACKWSPELAAACEVWK.[E]	2xCarbamidomethyl [C14; C24]; 1xDeamidated [N7]	3.07894e-10	3.96404e-05	1	1	68	ATCG00490.1	2	3245.56		103.5
	High	[K].AGVKEYKLTYYTPEYETK.[D]		4.41291e-15	3.96404e-05	1	1	233	ATCG00490.1	2	2183.09		56.17
	High	[K].AGVKEYK.[L]		0.00218522	3.96404e-05	1	1	2184	ATCG00490.1	1	794.441		10.77
	High	[R].EACKWSPELAAACEVWK.[E]	2xCarbamidomethyl [C3; C13]	4.28152e-15	3.96404e-05	1	1	405	ATCG00490.1	1	2034.94		71.17
	High	[R].EACKWSPELAAACEVWKEITFNFPTIDK.[L]	2xCarbamidomethyl [C3; C13]	1.0049e-07	3.96404e-05	1	1	33	ATCG00490.1	2	3340.6		119.19
	High	[R].AVYECLRGGLDFTKDDENVNSQPFMR.[W]	1xCarbamidomethyl [C5]	8.97837e-15	3.96404e-05	1	1	1432	ATCG00490.1	2	3061.41		71.58
	High	[R].AVYECLR.[G]	1xCarbamidomethyl [C5]	0.00228635	3.96404e-05	1	3	2673	ATCG00490.1	0	910.445		35.3
	High	[R].AVYECLRGGLDFTKDDENVNSQPFMR.[W]	1xCarbamidomethyl [C5]; 1xDeamidated [N/Q]; 1xOxidation [M25]	1.53425e-07	3.96404e-05	1	1	51	ATCG00490.1	2	3078.39		69.7
	High	[R].AVYECLRGGLDFTKDDENVNSQPFMR.[W]	1xCarbamidomethyl [C5]; 1xOxidation [M25]	1.11397e-12	3.96404e-05	1	1	319	ATCG00490.1	2	3077.41		67.12
	High	[R].AVYECLRGGLDFTKDDENVNSQPFMR.[W]	1xCarbamidomethyl [C5]; 1xDeamidated [N/Q]	5.13283e-15	3.96404e-05	1	1	292	ATCG00490.1	2	3062.4		73.5
	High	[K].ALAALRLEDLR.[I]		3.50337e-06	3.96404e-05	1	1	4098	ATCG00490.1	1	1240.74		61.56
	High	[K].ALAALRLEDLRIPPAYTK.[T]		3.57877e-14	3.96404e-05	1	1	1796	ATCG00490.1	2	2011.17		74.97
	High	[K].DTDILAAFR.[V]		0.000135751	3.96404e-05	1	1	652	ATCG00490.1	0	1021.53		68.94
	High	[K].DTDILAAFRVTPQPGVPPEEAGAAVAAESSTGTWTTVWTDGLTSLDR.[Y]		0.00029116	3.96404e-05	1	1	1	ATCG00490.1	1	4857.39	No Quan Values
	High	[K].DTDILAAFRVTPQPGVPPEEAGAAVAAESSTGTWTTVWTDGLTSLDR.[Y]	1xDeamidated [Q13]	2.73959e-08	3.96404e-05	1	1	1	ATCG00490.1	1	4858.37		116.1
	High	[K].SQAETGEIK.[G]		0.00353959	8.0686e-05	1	1	842	ATCG00490.1	0	962.479		11.04
	High	[R].IPPAYTK.[T]		0.00378777	0.000120516	1	1	4769	ATCG00490.1	0	789.451		11.29
	High	[R].QKNHGMHFR.[V]	1xOxidation [M6]	0.00500375	0.000157919	1	1	85	ATCG00490.1	1	1170.56		10.91
	High	[R].DDYVEKDR.[S]		0.00821482	0.000225637	1	1	91	ATCG00490.1	1	1039.47		10.93
	High	[K].ALRLSGGDHIHAGTVVGKLEGDR.[E]		0.0104418	0.000367925	1	1	2	ATCG00490.1	2	2358.26	No Quan Values
	High	[K].SQAETGEIKGHYLNATAGTCEEMIK.[R]	1xCarbamidomethyl [C20]; 2xDeamidated [Q2; N14]	0.0125903	0.000473032	1	1	2	ATCG00490.1	1	2740.24	No Quan Values
	High	[R].AVYECLRGGLDFTKDDENVNSQPFMR.[W]	1xCarbamidomethyl [C5]; 2xDeamidated [N18; N20]	0.0167199	0.000666464	1	1	4	ATCG00490.1	2	3063.38		73.49
	High	[K].NHGMHFR.[V]		0.0188345	0.000696957	1	1	1397	ATCG00490.1	0	898.41		11.56
	High	[K].EITFNFPTIDKLDGQE.[-]	2xDeamidated [N5; Q15]	0.0216888	0.000830614	1	1	3	ATCG00490.1	1	1868.88		85.91
	High	[K].SQAETGEIK.[G]	1xDeamidated [Q2]	0.0249658	0.00126568	1	1	10	ATCG00490.1	0	963.463		11.39
	High	[K].NHGMHFR.[V]	1xDeamidated [N1]	0.0291518	0.00148064	1	1	82	ATCG00490.1	0	899.394		18.06
	High	[K].NHGMHFR.[V]	1xOxidation [M4]	0.0306936	0.00157679	1	1	188	ATCG00490.1	0	914.405		10.92
	High	[R].VALEACVQARNEGRDLAVEGNEIIR.[E]	1xCarbamidomethyl [C6]	0.0534431	0.00295613	1	1	2	ATCG00490.1	2	2782.43		66.2
	High	[R].GGLDFTKDDENVNSQPFMRWR.[D]	1xOxidation [M18]	0.0586938	0.00308861	1	1	3	ATCG00490.1	2	2528.16		64.87
	High	[R].VALEACVQARNEGRDLAVEGNEIIR.[E]	1xCarbamidomethyl [C6]; 1xDeamidated [N11]	0.0599733	0.00311445	1	1	1	ATCG00490.1	2	2783.41	No Quan Values
	High	[M].SPQTETKASVGFK.[A]		0.0701942	0.00346781	1	1	2	ATCG00490.1	1	1379.72	No Quan Values
	High	[R].VLAKALR.[L]		0.120108	0.00654992	1	1	36	ATCG00490.1	1	770.525		25.24
	High	[K].GHYLNATAGTCEEMIKR.[A]	1xCarbamidomethyl [C11]; 1xDeamidated [N5]; 1xOxidation [M14]	0.124261	0.00690427	1	2	2	ATCG00490.1	1	1967.89		44.65
High	ATCG00480.1	0	98	85	33777	83	53.9	Met-loss+Acetyl [N-Term]; Met-loss [N-Term]; Acetyl [N-Term]
	Confidence	Annotated Sequence	Modifications	Qvality PEP	Qvality q-value	# Protein Groups	# Proteins	# PSMs	Master Protein Accessions	# Missed Cleavages	Theo. MH+ [Da]	Quan Info	Top Apex RT [min]
	High	[R].MPSAVGYQPTLSTEMGTLQERITSTK.[K]	1xDeamidated [Q8]	3.66838e-13	3.96404e-05	1	1	1	ATCG00480.1	1	2827.39	Not Reliable
	High	[R].MPSAVGYQPTLSTEMGTLQERITSTK.[K]		1.36327e-13	3.96404e-05	1	1	22	ATCG00480.1	1	2826.4		79.73
	High	[R].MPSAVGYQPTLSTEMGTLQER.[I]	2xOxidation [M1; M15]	7.97784e-10	3.96404e-05	1	1	91	ATCG00480.1	0	2328.08		56.31
	High	[R].MPSAVGYQPTLSTEMGTLQER.[I]	1xDeamidated [Q]; 1xOxidation [M]	4.06653e-07	3.96404e-05	1	1	59	ATCG00480.1	0	2313.07		62.03
	High	[R].MPSAVGYQPTLSTEMGTLQER.[I]	1xOxidation [M]	3.84644e-12	3.96404e-05	1	1	316	ATCG00480.1	0	2312.09		60.04
	High	[R].MPSAVGYQPTLSTEMGTLQER.[I]	2xDeamidated [Q8; Q19]	2.36831e-09	3.96404e-05	1	1	12	ATCG00480.1	0	2298.06		74.4
	High	[R].MPSAVGYQPTLSTEMGTLQER.[I]	1xDeamidated [Q]	1.24766e-12	3.96404e-05	1	1	139	ATCG00480.1	0	2297.08		72.4
	High	[R].MPSAVGYQPTLSTEMGTLQER.[I]		6.2257e-13	3.96404e-05	1	1	440	ATCG00480.1	0	2296.09		69
	High	[K].MPNIYNALVVKGR.[D]		0.00128874	3.96404e-05	1	1	3	ATCG00480.1	1	1474.82		65.02
	High	[K].MPNIYNALVVK.[G]	1xOxidation [M1]	5.0247e-07	3.96404e-05	1	1	35	ATCG00480.1	0	1277.69		60.7
	High	[K].MPNIYNALVVK.[G]		5.24692e-08	3.96404e-05	1	1	205	ATCG00480.1	0	1261.7		70.77
	High	[R].MPSAVGYQPTLSTEMGTLQERITSTKK.[G]		2.70406e-07	3.96404e-05	1	1	16	ATCG00480.1	2	2954.5		75.1
	High	[R].MRVGLTALTMAEYFRDVNEQDVLLFIDNIFR.[F]	1xDeamidated [N/Q]; 2xOxidation [M1; M10]	0.00147622	3.96404e-05	1	1	2	ATCG00480.1	2	3722.86		137.23
	High	[R].MRVGLTALTMAEYFRDVNEQDVLLFIDNIFR.[F]	2xOxidation [M1; M10]	2.48839e-07	3.96404e-05	1	1	43	ATCG00480.1	2	3721.87		133.97
	High	[R].MRVGLTALTMAEYFRDVNEQDVLLFIDNIFR.[F]	1xOxidation [M]	2.93238e-08	3.96404e-05	1	1	52	ATCG00480.1	2	3705.88		136.76
	High	[R].MRVGLTALTMAEYFRDVNEQDVLLFIDNIFR.[F]	1xDeamidated [Q20]; 1xOxidation [M1]	0.00199616	3.96404e-05	1	1	1	ATCG00480.1	2	3706.86		138.07
	High	[R].MRVGLTALTMAEYFRDVNEQDVLLFIDNIFR.[F]	1xDeamidated [Q20]	2.669e-06	3.96404e-05	1	1	6	ATCG00480.1	2	3690.87		139.4
	High	[R].MRVGLTALTMAEYFRDVNEQDVLLFIDNIFR.[F]		5.69383e-16	3.96404e-05	1	1	72	ATCG00480.1	2	3689.88		135.82
	High	[R].MRVGLTALTMAEYFR.[D]	1xOxidation [M]	5.8324e-08	3.96404e-05	1	1	134	ATCG00480.1	1	1774.9		79.84
	High	[R].MRVGLTALTMAEYFR.[D]		4.85171e-13	3.96404e-05	1	1	136	ATCG00480.1	1	1758.9		85.6
	High	[-].MRTNPTTSNPEVSIREK.[K]		6.1492e-08	3.96404e-05	1	1	23	ATCG00480.1	2	1959.99		38.44
	High	[-].MRTNPTTSNPEVSIREK.[K]	1xDeamidated [N]; 1xMet-loss+Acetyl [N-Term]	3.72927e-05	3.96404e-05	1	1	19	ATCG00480.1	2	1871.95	Not Reliable
	High	[-].MRTNPTTSNPEVSIREK.[K]	1xMet-loss+Acetyl [N-Term]	6.2257e-13	3.96404e-05	1	1	310	ATCG00480.1	2	1870.96		39.72
	High	[-].MRTNPTTSNPEVSIREK.[K]	1xMet-loss [N-Term]	0.00323371	3.96404e-05	1	1	1	ATCG00480.1	2	1828.95		33.26
	High	[-].MRTNPTTSNPEVSIR.[E]		2.43596e-10	3.96404e-05	1	1	52	ATCG00480.1	1	1702.85		40.57
	High	[-].MRTNPTTSNPEVSIR.[E]	1xDeamidated [N]; 1xMet-loss+Acetyl [N-Term]	4.28447e-11	3.96404e-05	1	1	69	ATCG00480.1	1	1614.81		38.89
	High	[-].MRTNPTTSNPEVSIR.[E]	1xMet-loss+Acetyl [N-Term]	2.15708e-14	3.96404e-05	1	1	483	ATCG00480.1	1	1613.82		42.79
	High	[K].RGMDVVDMGNPLSVPVGGATLGR.[I]	1xDeamidated [N10]; 2xOxidation [M3; M8]	0.000421579	3.96404e-05	1	1	2	ATCG00480.1	1	2331.14	No Quan Values
	High	[K].RGMDVVDMGNPLSVPVGGATLGR.[I]	2xOxidation [M3; M8]	3.09165e-08	3.96404e-05	1	1	49	ATCG00480.1	1	2330.16		69.49
	High	[K].RGMDVVDMGNPLSVPVGGATLGR.[I]	1xOxidation [M]	0.00016647	3.96404e-05	1	1	43	ATCG00480.1	1	2314.16		69.79
	High	[K].RGMDVVDMGNPLSVPVGGATLGR.[I]		2.45444e-10	3.96404e-05	1	1	108	ATCG00480.1	1	2298.17		75.77
	High	[R].RGGKIGLFGGAGVGK.[T]		3.56161e-09	3.96404e-05	1	1	62	ATCG00480.1	2	1373.8		43.89
	High	[K].SAPAFIELDTKLSIFETGIKVVDLLAPYR.[R]		3.56405e-16	3.96404e-05	1	1	247	ATCG00480.1	2	3206.77		115.64
	High	[K].SAPAFIELDTKLSIFETGIK.[V]		6.99687e-15	3.96404e-05	1	1	484	ATCG00480.1	1	2180.18		96.56
	High	[K].SAPAFIELDTK.[L]		4.57325e-05	3.96404e-05	1	1	102	ATCG00480.1	0	1191.63		58.77
	High	[M].RTNPTTSNPEVSIREK.[K]	1xAcetyl [N-Term]	4.51099e-08	3.96404e-05	1	1	16	ATCG00480.1	2	1870.96		39.72
	High	[M].RTNPTTSNPEVSIR.[E]	1xAcetyl [N-Term]; 1xDeamidated [N]	0.00248404	3.96404e-05	1	1	17	ATCG00480.1	1	1614.81		38.89
	High	[M].RTNPTTSNPEVSIREK.[K]		1.90619e-08	3.96404e-05	1	1	78	ATCG00480.1	2	1828.95		33.26
	High	[M].RTNPTTSNPEVSIR.[E]	1xAcetyl [N-Term]	3.04737e-15	3.96404e-05	1	1	180	ATCG00480.1	1	1613.82		42.79
	High	[M].RTNPTTSNPEVSIR.[E]		2.36668e-13	3.96404e-05	1	1	194	ATCG00480.1	1	1571.81		36.17
	High	[R].IFNVLGEPVDNLGPVDTRTTSPIHK.[S]	1xDeamidated [N3]	0.000528787	3.96404e-05	1	1	2	ATCG00480.1	1	2720.43		74.07
	High	[R].IFNVLGEPVDNLGPVDTRTTSPIHK.[S]		4.17408e-09	3.96404e-05	1	1	138	ATCG00480.1	1	2719.44		73.29
	High	[R].IFNVLGEPVDNLGPVDTR.[T]	1xDeamidated [N]	6.07781e-10	3.96404e-05	1	1	140	ATCG00480.1	0	1956.01		80.69
	High	[R].IFNVLGEPVDNLGPVDTR.[T]		1.14343e-14	3.96404e-05	1	1	738	ATCG00480.1	0	1955.02		78.47
	High	[K].IGLFGGAGVGK.[T]		4.22311e-07	3.96404e-05	2	4	322	AT5G08680.1; ATCG00480.1	0	975.562	Shared	56.15
	High	[K].IGLFGGAGVGKTVLIMELINNIAKAHGGVSVFGGVGER.[T]	1xOxidation [M16]	0.000159092	3.96404e-05	1	1	1	ATCG00480.1	2	3754.05	No Quan Values
	High	[K].IGLFGGAGVGKTVLIMELINNIAKAHGGVSVFGGVGER.[T]		6.97288e-13	3.96404e-05	1	1	11	ATCG00480.1	2	3738.05		113.24
	High	[K].IGLFGGAGVGKTVLIMELINNIAK.[A]	1xOxidation [M16]	7.72969e-07	3.96404e-05	1	1	42	ATCG00480.1	1	2444.39		113.2
	High	[K].IGLFGGAGVGKTVLIMELINNIAK.[A]	1xDeamidated [N20]	0.000196572	3.96404e-05	1	1	3	ATCG00480.1	1	2429.38		128.06
	High	[K].IGLFGGAGVGKTVLIMELINNIAK.[A]		3.8044e-10	3.96404e-05	1	1	70	ATCG00480.1	1	2428.4		112.87
	High	[R].ITSTKKGSITSIQAVYVPADDLTDPAPATTFAHLDATTVLSR.[G]		1.25368e-17	3.96404e-05	1	1	70	ATCG00480.1	2	4373.29		86.93
	High	[R].ITSTKKGSITSIQAVYVPADDLTDPAPATTFAHLDATTVLSR.[G]	1xDeamidated [Q13]	5.52904e-17	3.96404e-05	1	1	24	ATCG00480.1	2	4374.27		86.7
	High	[R].IVGEEHYETAQQVKQTLQR.[Y]	2xDeamidated [Q]	0.000561719	3.96404e-05	1	1	7	ATCG00480.1	1	2259.13		53.79
	High	[R].IVGEEHYETAQQVKQTLQR.[Y]	1xDeamidated [Q]	3.30467e-16	3.96404e-05	1	1	124	ATCG00480.1	1	2258.14		55.43
	High	[R].IVGEEHYETAQQVKQTLQR.[Y]		3.67847e-19	3.96404e-05	1	1	283	ATCG00480.1	1	2257.16		51.84
	High	[R].IVGEEHYETAQQVK.[Q]	2xDeamidated [Q11; Q12]	1.71131e-09	3.96404e-05	1	1	50	ATCG00480.1	0	1632.78		38
	High	[R].IVGEEHYETAQQVK.[Q]	1xDeamidated [Q]	1.12242e-12	3.96404e-05	1	1	590	ATCG00480.1	0	1631.79		39.49
	High	[R].IVGEEHYETAQQVK.[Q]		1.58241e-14	3.96404e-05	1	1	1248	ATCG00480.1	0	1630.81		34.74
	High	[K].LSIFETGIKVVDLLAPYRR.[G]		1.35301e-13	3.96404e-05	1	1	274	ATCG00480.1	2	2190.26		107.93
	High	[K].LSIFETGIKVVDLLAPYR.[R]		5.67431e-14	3.96404e-05	1	1	229	ATCG00480.1	1	2034.16		114.95
	High	[K].LSIFETGIK.[V]		0.00226918	3.96404e-05	1	1	209	ATCG00480.1	0	1007.58		61.42
	High	[K].VALVYGQMNEPPGAR.[M]	1xDeamidated [N/Q]; 1xOxidation [M8]	6.24283e-08	3.96404e-05	1	1	25	ATCG00480.1	0	1618.79		49.82
	High	[K].VALVYGQMNEPPGAR.[M]	1xOxidation [M8]	1.05296e-10	3.96404e-05	1	1	411	ATCG00480.1	0	1617.81		47.94
	High	[K].VALVYGQMNEPPGAR.[M]		7.14747e-12	3.96404e-05	1	1	640	ATCG00480.1	0	1601.81		54.98
	High	[K].VALVYGQMNEPPGAR.[M]	1xDeamidated [N/Q]	6.76994e-09	3.96404e-05	1	1	123	ATCG00480.1	0	1602.79		56.37
	High	[R].VGLTALTMAEYFRDVNEQDVLLFIDNIFRFVQAGSEVSALLGR.[M]		0.00111658	3.96404e-05	1	1	1	ATCG00480.1	2	4817.5		139.85
	High	[R].VGLTALTMAEYFRDVNEQDVLLFIDNIFR.[F]	1xDeamidated [N/Q]; 1xOxidation [M8]	1.81918e-05	3.96404e-05	1	1	7	ATCG00480.1	1	3419.72		129.49
	High	[R].VGLTALTMAEYFRDVNEQDVLLFIDNIFR.[F]	1xOxidation [M8]	2.86075e-09	3.96404e-05	1	1	78	ATCG00480.1	1	3418.74		138.39
	High	[R].VGLTALTMAEYFRDVNEQDVLLFIDNIFR.[F]	1xDeamidated [N/Q]	3.14521e-07	3.96404e-05	1	1	23	ATCG00480.1	1	3403.72		139.82
	High	[R].VGLTALTMAEYFRDVNEQDVLLFIDNIFR.[F]		7.77762e-15	3.96404e-05	1	1	145	ATCG00480.1	1	3402.74		135.63
	High	[R].VGLTALTMAEYFR.[D]	1xOxidation [M8]	9.38835e-08	3.96404e-05	1	1	60	ATCG00480.1	0	1487.76		74.24
	High	[R].VGLTALTMAEYFR.[D]		2.86665e-08	3.96404e-05	1	1	199	ATCG00480.1	0	1471.76		86.65
	High	[R].VGLTALTMAEYFRDVNEQDVLLFIDNIFRFVQAGSEVSALLGR.[M]	1xDeamidated [Q18]	8.11603e-09	3.96404e-05	1	1	1	ATCG00480.1	2	4818.48		136.38
	High	[R].YKELQDIIAILGLDELSEEDRLTVAR.[A]	1xDeamidated [Q5]	5.07673e-13	3.96404e-05	1	1	44	ATCG00480.1	2	3003.59		112.38
	High	[R].YKELQDIIAILGLDELSEEDRLTVAR.[A]		6.24282e-19	3.96404e-05	1	1	1739	ATCG00480.1	2	3002.6		110.35
	High	[K].VVDLLAPYRR.[G]		7.02092e-06	3.96404e-05	1	1	324	ATCG00480.1	1	1201.71		56.72
	High	[K].VVDLLAPYR.[R]		0.000399868	3.96404e-05	1	1	250	ATCG00480.1	0	1045.6		62.95
	High	[R].VRAVAMSATEGLKR.[G]	1xOxidation [M6]	2.87849e-06	3.96404e-05	1	1	59	ATCG00480.1	2	1504.83		30.24
	High	[R].VRAVAMSATEGLKR.[G]		3.75507e-09	3.96404e-05	1	1	150	ATCG00480.1	2	1488.83		38.95
	High	[R].TNPTTSNPEVSIREKK.[N]		1.86347e-08	3.96404e-05	1	1	58	ATCG00480.1	2	1800.95		32.19
	High	[R].TNPTTSNPEVSIREK.[K]		2.35048e-09	3.96404e-05	1	1	243	ATCG00480.1	1	1672.85		37.31
	High	[R].TNPTTSNPEVSIR.[E]	1xDeamidated [N]	7.03506e-05	3.96404e-05	1	1	7	ATCG00480.1	0	1416.7		41.15
	High	[R].TNPTTSNPEVSIR.[E]		2.53668e-05	3.96404e-05	1	1	197	ATCG00480.1	0	1415.71		39.7
	High	[K].TVLIMELINNIAK.[A]		5.59305e-10	3.96404e-05	1	1	1129	ATCG00480.1	0	1471.86		111.05
	High	[K].TVLIMELINNIAKAHGGVSVFGGVGER.[T]	1xDeamidated [N]	5.17888e-07	3.96404e-05	1	1	2	ATCG00480.1	1	2782.49		93.05
	High	[K].TVLIMELINNIAKAHGGVSVFGGVGER.[T]		2.51071e-10	3.96404e-05	1	1	15	ATCG00480.1	1	2781.51		120.05
	High	[K].TVLIMELINNIAK.[A]	1xDeamidated [N]; 1xOxidation [M5]	2.96071e-07	3.96404e-05	1	1	189	ATCG00480.1	0	1488.83		98.76
	High	[K].TVLIMELINNIAK.[A]	1xOxidation [M5]	7.39723e-10	3.96404e-05	1	1	362	ATCG00480.1	0	1487.85		97.2
	High	[K].TVLIMELINNIAK.[A]	1xDeamidated [N]	1.38498e-09	3.96404e-05	1	1	400	ATCG00480.1	0	1472.84		87.46
	High	[R].TREGNDLYMEMKESGVINEQNLAESK.[V]	1xDeamidated [N/Q]; 2xOxidation [M9; M11]	1.75416e-08	3.96404e-05	1	1	8	ATCG00480.1	2	3018.37		53.65
	High	[R].TREGNDLYMEMKESGVINEQNLAESK.[V]	2xOxidation [M9; M11]	5.65486e-12	3.96404e-05	1	1	137	ATCG00480.1	2	3017.38		53.38
	High	[R].TREGNDLYMEMKESGVINEQNLAESK.[V]	1xOxidation [M]	1.41576e-13	3.96404e-05	1	1	269	ATCG00480.1	2	3001.39		64.03
	High	[R].TREGNDLYMEMKESGVINEQNLAESK.[V]	1xDeamidated [N/Q]	3.24618e-10	3.96404e-05	1	1	52	ATCG00480.1	2	2986.38		67.42
	High	[R].TREGNDLYMEMKESGVINEQNLAESK.[V]		1.85071e-15	3.96404e-05	1	1	319	ATCG00480.1	2	2985.39		65.5
	High	[R].TREGNDLYMEMK.[E]	1xOxidation [M]	1.3318e-06	3.96404e-05	1	1	260	ATCG00480.1	1	1502.66		40.23
	High	[R].TREGNDLYMEMK.[E]		5.65875e-08	3.96404e-05	1	1	313	ATCG00480.1	1	1486.67		45.4
	High	[R].GLAAKGIYPAVDPLDSTSTMLQPR.[I]	1xOxidation [M20]	4.65901e-07	3.96404e-05	1	1	1	ATCG00480.1	1	2517.3		64.04
	High	[R].GLAAKGIYPAVDPLDSTSTMLQPR.[I]		2.17493e-10	3.96404e-05	1	1	7	ATCG00480.1	1	2501.31		75.71
	High	[R].GFNLILSGEFDSLPEQAFYLVGNIDEATAKATNLEMESK.[L]	1xDeamidated [N/Q]; 1xOxidation [M36]	5.58154e-11	3.96404e-05	1	1	15	ATCG00480.1	1	4279.06		123.02
	High	[R].GFNLILSGEFDSLPEQAFYLVGNIDEATAKATNLEMESK.[L]	1xOxidation [M36]	3.80963e-13	3.96404e-05	1	1	55	ATCG00480.1	1	4278.08		135.33
	High	[R].GFNLILSGEFDSLPEQAFYLVGNIDEATAKATNLEMESK.[L]	1xDeamidated [N/Q]	7.68205e-10	3.96404e-05	1	1	26	ATCG00480.1	1	4263.07		135.08
	High	[R].GFNLILSGEFDSLPEQAFYLVGNIDEATAK.[A]	1xDeamidated [N/Q]	8.42853e-09	3.96404e-05	1	1	49	ATCG00480.1	0	3259.6		132.27
	High	[R].GFNLILSGEFDSLPEQAFYLVGNIDEATAK.[A]		2.57711e-12	3.96404e-05	1	1	719	ATCG00480.1	0	3258.62		129.68
	High	[R].GFNLILSGEFDSLPEQAFYLVGNIDEATAKATNLEMESK.[L]		6.92039e-13	3.96404e-05	1	1	83	ATCG00480.1	1	4262.08		138.35
	High	[K].ELQDIIAILGLDELSEEDRLTVAR.[A]		0.000101105	3.96404e-05	1	1	3	ATCG00480.1	1	2711.45		112.13
	High	[R].GGKIGLFGGAGVGKTVLIMELINNIAK.[A]	1xOxidation [M19]	1.04575e-06	3.96404e-05	1	1	11	ATCG00480.1	2	2686.53		102.96
	High	[R].GGKIGLFGGAGVGKTVLIMELINNIAK.[A]		1.50709e-12	3.96404e-05	1	1	48	ATCG00480.1	2	2670.54		112.97
	High	[R].GGKIGLFGGAGVGK.[T]		1.86988e-10	3.96404e-05	2	4	228	AT5G08680.1; ATCG00480.1	1	1217.7	Shared	50.35
	High	[K].GSITSIQAVYVPADDLTDPAPATTFAHLDATTVLSR.[G]	1xDeamidated [Q7]	1.601e-12	3.96404e-05	1	1	38	ATCG00480.1	0	3715.87		95.75
	High	[K].GSITSIQAVYVPADDLTDPAPATTFAHLDATTVLSR.[G]		7.07419e-17	3.96404e-05	1	1	243	ATCG00480.1	0	3714.89		94.12
	High	[R].EGNDLYMEMKESGVINEQNLAESK.[V]	2xOxidation [M7; M9]	2.87256e-07	3.96404e-05	1	1	22	ATCG00480.1	1	2760.23		55.35
	High	[R].EGNDLYMEMKESGVINEQNLAESKVALVYGQMNEPPGAR.[M]		5.16822e-08	3.96404e-05	1	1	4	ATCG00480.1	2	4311.04		88.36
	High	[R].EGNDLYMEMKESGVINEQNLAESK.[V]	1xDeamidated [N/Q]	7.2613e-08	3.96404e-05	1	1	4	ATCG00480.1	1	2729.23		70.29
	High	[R].EGNDLYMEMKESGVINEQNLAESK.[V]	1xOxidation [M]	2.41431e-07	3.96404e-05	1	1	26	ATCG00480.1	1	2744.24		66.98
	High	[K].GRDTLGQEINVTCEVQQLLGNNR.[V]	1xCarbamidomethyl [C13]; 1xDeamidated [N/Q]	6.28586e-12	3.96404e-05	1	1	251	ATCG00480.1	1	2615.28		89.86
	High	[K].GRDTLGQEINVTCEVQQLLGNNR.[V]	1xCarbamidomethyl [C13]	6.34224e-15	3.96404e-05	1	1	296	ATCG00480.1	1	2614.3		87.95
	High	[K].GRDTLGQEINVTCEVQQLLGNNR.[V]	1xCarbamidomethyl [C13]; 2xDeamidated [N/Q]	6.93944e-08	3.96404e-05	1	1	38	ATCG00480.1	1	2616.27		82.12
	High	[K].GRDTLGQEINVTCEVQQLLGNNRVR.[A]	1xCarbamidomethyl [C13]	2.58953e-17	3.96404e-05	1	1	215	ATCG00480.1	2	2869.47		85.92
	High	[K].GRDTLGQEINVTCEVQQLLGNNRVR.[A]	1xCarbamidomethyl [C13]; 1xDeamidated [N/Q]	8.9907e-18	3.96404e-05	1	1	246	ATCG00480.1	2	2870.45		87.72
	High	[K].GRDTLGQEINVTCEVQQLLGNNRVR.[A]	1xCarbamidomethyl [C13]; 2xDeamidated [N/Q]	2.94651e-13	3.96404e-05	1	1	18	ATCG00480.1	2	2871.44		87.32
	High	[K].GRDTLGQEINVTCEVQQLLGNNRVR.[A]	1xCarbamidomethyl [C13]; 3xDeamidated [N/Q]	1.06313e-09	3.96404e-05	1	1	22	ATCG00480.1	2	2872.42		87.16
	High	[R].EGNDLYMEMKESGVINEQNLAESK.[V]		8.60402e-10	3.96404e-05	1	1	116	ATCG00480.1	1	2728.24		68.96
	High	[R].EGNDLYMEMK.[E]		0.000451233	3.96404e-05	1	1	76	ATCG00480.1	0	1229.52		49.98
	High	[R].GMDVVDMGNPLSVPVGGATLGRIFNVLGEPVDNLGPVDTRTTSPIHK.[S]		7.68729e-06	3.96404e-05	1	1	2	ATCG00480.1	2	4842.49	No Quan Values
	High	[R].GMDVVDMGNPLSVPVGGATLGR.[I]	2xOxidation [M2; M7]	9.08383e-13	3.96404e-05	1	1	109	ATCG00480.1	0	2174.06		64.46
	High	[R].GMDVVDMGNPLSVPVGGATLGRIFNVLGEPVDNLGPVDTR.[T]		8.91691e-11	3.96404e-05	1	1	6	ATCG00480.1	1	4078.07		107.56
	High	[K].GIYPAVDPLDSTSTMLQPR.[I]	1xDeamidated [Q17]; 1xOxidation [M15]	1.51019e-11	3.96404e-05	1	1	45	ATCG00480.1	0	2078.01		69.89
	High	[K].GIYPAVDPLDSTSTMLQPR.[I]	1xOxidation [M15]	7.97235e-14	3.96404e-05	1	1	295	ATCG00480.1	0	2077.03		68.4
	High	[K].GIYPAVDPLDSTSTMLQPR.[I]	1xDeamidated [Q17]	9.01545e-13	3.96404e-05	1	1	151	ATCG00480.1	0	2062.02		78.53
	High	[K].GIYPAVDPLDSTSTMLQPR.[I]		2.06146e-14	3.96404e-05	1	1	501	ATCG00480.1	0	2061.03		77.63
	High	[R].GMDVVDMGNPLSVPVGGATLGR.[I]	1xDeamidated [N9]; 1xOxidation [M7]	5.51293e-06	3.96404e-05	1	1	1	ATCG00480.1	0	2159.05	Not Reliable
	High	[R].GMDVVDMGNPLSVPVGGATLGR.[I]	1xOxidation [M]	3.89697e-13	3.96404e-05	1	1	388	ATCG00480.1	0	2158.06		71.36
	High	[R].GMDVVDMGNPLSVPVGGATLGR.[I]	1xDeamidated [N9]	4.94593e-11	3.96404e-05	1	1	40	ATCG00480.1	0	2143.05		81.83
	High	[R].GMDVVDMGNPLSVPVGGATLGR.[I]		1.64673e-13	3.96404e-05	1	1	522	ATCG00480.1	0	2142.07		80.63
	High	[R].FLSQPFFVAEVFTGSPGKYVGLAETIR.[G]	1xDeamidated [Q4]	8.95927e-05	3.96404e-05	1	1	3	ATCG00480.1	1	2961.54	No Quan Values
	High	[R].FLSQPFFVAEVFTGSPGKYVGLAETIR.[G]		9.40772e-07	3.96404e-05	1	1	17	ATCG00480.1	1	2960.56		111.7
	High	[R].FLSQPFFVAEVFTGSPGK.[Y]		1.95392e-07	3.96404e-05	1	1	8	ATCG00480.1	0	1958.01		97.74
	High	[K].ATNLEMESKLKK.[-]		1.81545e-06	3.96404e-05	1	1	24	ATCG00480.1	2	1391.76		34.22
	High	[K].ATNLEMESKLK.[K]		4.24043e-05	3.96404e-05	1	1	14	ATCG00480.1	1	1263.66		39.93
	High	[K].ATNLEMESKLKK.[-]	1xOxidation [M6]	0.000465074	3.96404e-05	1	1	6	ATCG00480.1	2	1407.75		10.21
	High	[K].ATNLEMESK.[L]	1xOxidation [M6]	0.00333263	3.96404e-05	1	1	327	ATCG00480.1	0	1038.48		10.92
	High	[K].ATNLEMESK.[L]	1xDeamidated [N3]	0.00169094	3.96404e-05	1	1	59	ATCG00480.1	0	1023.47		19.9
	High	[K].ATNLEMESK.[L]		0.000160299	3.96404e-05	1	1	2123	ATCG00480.1	0	1022.48		11.69
	High	[R].AVAMSATEGLKRGMDVVDMGNPLSVPVGGATLGR.[I]	1xOxidation [M]	8.6991e-12	3.96404e-05	1	1	36	ATCG00480.1	2	3372.71		76.46
	High	[R].AVAMSATEGLKR.[G]	1xOxidation [M4]	2.383e-06	3.96404e-05	1	1	419	ATCG00480.1	1	1249.66		11.35
	High	[R].AVAMSATEGLKRGMDVVDMGNPLSVPVGGATLGR.[I]		4.12562e-11	3.96404e-05	1	1	10	ATCG00480.1	2	3356.71		78.68
	High	[R].AVAMSATEGLKRGMDVVDMGNPLSVPVGGATLGR.[I]	2xOxidation [M14; M]	1.33363e-09	3.96404e-05	1	1	33	ATCG00480.1	2	3388.7		73
	High	[R].AVAMSATEGLKRGMDVVDMGNPLSVPVGGATLGR.[I]	1xDeamidated [N21]; 1xOxidation [M]	7.09366e-12	3.96404e-05	1	1	4	ATCG00480.1	2	3373.69		76.52
	High	[R].AVAMSATEGLKR.[G]		5.82039e-09	3.96404e-05	1	1	1334	ATCG00480.1	1	1233.66		36.06
	High	[R].AVAMSATEGLK.[R]	1xOxidation [M4]	0.000256069	3.96404e-05	1	1	57	ATCG00480.1	0	1093.56		38.42
	High	[R].AVAMSATEGLK.[R]		1.62425e-05	3.96404e-05	1	1	143	ATCG00480.1	0	1077.56		39.65
	High	[R].FVQAGSEVSALLGRMPSAVGYQPTLSTEMGTLQERITSTK.[K]	1xDeamidated [Q22]	0.000143124	3.96404e-05	1	1	1	ATCG00480.1	2	4242.14	No Quan Values
	High	[R].FVQAGSEVSALLGRMPSAVGYQPTLSTEMGTLQER.[I]	1xDeamidated [Q22]; 2xOxidation [M15; M29]	1.2468e-05	3.96404e-05	1	1	4	ATCG00480.1	1	3743.83		79.28
	High	[R].FVQAGSEVSALLGRMPSAVGYQPTLSTEMGTLQER.[I]	2xOxidation [M15; M29]	1.03006e-06	3.96404e-05	1	1	7	ATCG00480.1	1	3742.84		79.28
	High	[R].FVQAGSEVSALLGRMPSAVGYQPTLSTEMGTLQER.[I]	1xDeamidated [Q]; 1xOxidation [M15]	2.48668e-11	3.96404e-05	1	1	5	ATCG00480.1	1	3727.83		74.89
	High	[R].FVQAGSEVSALLGRMPSAVGYQPTLSTEMGTLQERITSTK.[K]		8.27364e-07	3.96404e-05	1	1	1	ATCG00480.1	2	4241.16	No Quan Values
	High	[R].FVQAGSEVSALLGRMPSAVGYQPTLSTEMGTLQER.[I]	1xOxidation [M]	2.95258e-12	3.96404e-05	1	1	20	ATCG00480.1	1	3726.85		85.89
	High	[R].FVQAGSEVSALLGRMPSAVGYQPTLSTEMGTLQER.[I]	1xDeamidated [Q]	5.49782e-11	3.96404e-05	1	1	12	ATCG00480.1	1	3711.84		96.14
	High	[R].FVQAGSEVSALLGRMPSAVGYQPTLSTEMGTLQER.[I]		4.05537e-12	3.96404e-05	1	1	42	ATCG00480.1	1	3710.85		95.91
	High	[R].FVQAGSEVSALLGR.[M]	1xDeamidated [Q3]	5.01435e-08	3.96404e-05	1	1	138	ATCG00480.1	0	1434.76		71.46
	High	[R].FVQAGSEVSALLGR.[M]		5.69775e-12	3.96404e-05	1	1	847	ATCG00480.1	0	1433.77		69.81
	High	[R].AVAMSATEGLKRGMDVVDMGNPLSVPVGGATLGR.[I]	1xDeamidated [N21]; 2xOxidation [M14; M19]	0.000390909	3.96404e-05	1	1	1	ATCG00480.1	2	3389.69	No Quan Values
	High	[K].ESGVINEQNLAESK.[V]		2.5021e-08	3.96404e-05	1	1	197	ATCG00480.1	0	1517.74		43.62
	High	[K].ESGVINEQNLAESK.[V]	1xDeamidated [N/Q]	3.48897e-08	3.96404e-05	1	1	135	ATCG00480.1	0	1518.73		45.83
	High	[K].ESGVINEQNLAESK.[V]	2xDeamidated [Q8; N9]	0.000393873	3.96404e-05	1	1	2	ATCG00480.1	0	1519.71		39.44
	High	[K].ESGVINEQNLAESKVALVYGQMNEPPGAR.[M]		1.38403e-13	3.96404e-05	1	1	106	ATCG00480.1	1	3100.54		74.63
	High	[K].ESGVINEQNLAESKVALVYGQMNEPPGAR.[M]	1xDeamidated [N/Q]	3.74991e-06	3.96404e-05	1	1	4	ATCG00480.1	1	3101.52		65.94
	High	[R].IAQIIGPVLDVAFPPGKMPNIYNALVVK.[G]	1xDeamidated [N/Q]; 1xOxidation [M18]	1.72192e-06	3.96404e-05	1	1	54	ATCG00480.1	1	2994.67		104.19
	High	[R].IAQIIGPVLDVAFPPGKMPNIYNALVVK.[G]	1xOxidation [M18]	1.46322e-08	3.96404e-05	1	1	359	ATCG00480.1	1	2993.69		101.49
	High	[R].IAQIIGPVLDVAFPPGKMPNIYNALVVK.[G]	1xDeamidated [N/Q]	9.2095e-10	3.96404e-05	1	1	303	ATCG00480.1	1	2978.68		112.58
	High	[R].IAQIIGPVLDVAFPPGKMPNIYNALVVK.[G]		1.24083e-11	3.96404e-05	1	1	1462	ATCG00480.1	1	2977.69		110.42
	High	[R].IAQIIGPVLDVAFPPGK.[M]	1xDeamidated [Q3]	1.9946e-08	3.96404e-05	1	1	104	ATCG00480.1	0	1736		92.12
	High	[R].IAQIIGPVLDVAFPPGK.[M]		1.05296e-10	3.96404e-05	1	1	547	ATCG00480.1	0	1735.02		89.38
	High	[R].IAQIIGPVLDVAFPPGKMPNIYNALVVKGR.[D]		8.88023e-13	3.96404e-05	1	1	73	ATCG00480.1	2	3190.82		104.16
	High	[R].IAQIIGPVLDVAFPPGKMPNIYNALVVKGR.[D]	1xDeamidated [N/Q]	4.05816e-08	3.96404e-05	1	1	6	ATCG00480.1	2	3191.8		105.13
	High	[R].IAQIIGPVLDVAFPPGKMPNIYNALVVKGR.[D]	1xOxidation [M18]	2.383e-06	3.96404e-05	1	1	7	ATCG00480.1	2	3206.81		96.63
	High	[K].AHGGVSVFGGVGERTREGNDLYMEMK.[E]	1xDeamidated [N19]	0.00323371	3.96404e-05	1	1	1	ATCG00480.1	2	2797.3	No Quan Values
	High	[K].AHGGVSVFGGVGERTREGNDLYMEMK.[E]		4.9696e-05	3.96404e-05	1	1	5	ATCG00480.1	2	2796.32		62.76
	High	[K].AHGGVSVFGGVGER.[T]		4.03315e-11	3.96404e-05	1	1	799	ATCG00480.1	0	1328.67		45.83
	High	[K].AHGGVSVFGGVGERTR.[E]		1.47432e-08	3.96404e-05	1	1	51	ATCG00480.1	1	1585.82		41.64
	High	[R].DVNEQDVLLFIDNIFR.[F]		9.10257e-12	3.96404e-05	1	1	304	ATCG00480.1	0	1950		128.05
	High	[R].DVNEQDVLLFIDNIFR.[F]	1xDeamidated [N/Q]	4.35868e-10	3.96404e-05	1	1	24	ATCG00480.1	0	1950.98		130.27
	High	[R].DTLGQEINVTCEVQQLLGNNR.[V]	1xCarbamidomethyl [C11]; 1xDeamidated [N/Q]	9.17162e-12	3.96404e-05	1	1	120	ATCG00480.1	0	2402.16		96.29
	High	[R].DTLGQEINVTCEVQQLLGNNRVR.[A]	1xCarbamidomethyl [C11]	7.9943e-09	3.96404e-05	1	1	152	ATCG00480.1	1	2656.35		93.42
	High	[R].DTLGQEINVTCEVQQLLGNNRVR.[A]	1xCarbamidomethyl [C11]; 1xDeamidated [N/Q]	1.93522e-08	3.96404e-05	1	1	186	ATCG00480.1	1	2657.33		94.99
	High	[R].DTLGQEINVTCEVQQLLGNNRVR.[A]	1xCarbamidomethyl [C11]; 2xDeamidated [N/Q]	0.000105794	3.96404e-05	1	1	16	ATCG00480.1	1	2658.32		97.94
	High	[R].DTLGQEINVTCEVQQLLGNNR.[V]	1xCarbamidomethyl [C11]	5.32315e-12	3.96404e-05	1	1	195	ATCG00480.1	0	2401.18		94.99
	High	[K].KGSITSIQAVYVPADDLTDPAPATTFAHLDATTVLSR.[G]	1xDeamidated [Q8]	1.78577e-14	3.96404e-05	1	1	58	ATCG00480.1	1	3843.97		91.51
	High	[K].KGSITSIQAVYVPADDLTDPAPATTFAHLDATTVLSR.[G]		3.4746e-21	3.96404e-05	1	1	356	ATCG00480.1	1	3842.98		89.89
	High	[R].TREGNDLYMEMK.[E]	1xDeamidated [N5]	0.00367539	0.000120516	1	1	24	ATCG00480.1	1	1487.65		48.2
	High	[-].MRTNPTTSNPEVSIR.[E]	1xOxidation [M1]	0.00430481	0.000157919	1	1	4	ATCG00480.1	1	1718.85		37.5
	High	[R].GFNLILSGEFDSLPEQAFYLVGNIDEATAK.[A]	2xDeamidated [Q16; N23]	0.00417716	0.000157919	1	1	1	ATCG00480.1	0	3260.59	Not Reliable
	High	[K].GRDTLGQEINVTCEVQQLLGNNR.[V]	1xCarbamidomethyl [C13]; 3xDeamidated [Q7; Q16; Q17]	0.00485547	0.000157919	1	1	3	ATCG00480.1	1	2617.25	Not Reliable
	High	[R].IAQIIGPVLDVAFPPGKMPNIYNALVVK.[G]	2xDeamidated [Q3; N23]	0.00523468	0.000195429	1	1	3	ATCG00480.1	1	2979.66		98.8
	High	[R].IFNVLGEPVDNLGPVDTR.[T]	2xDeamidated [N3; N11]	0.00631669	0.000225637	1	1	1	ATCG00480.1	0	1956.99		80.67
	High	[R].TREGNDLYMEMK.[E]	2xOxidation [M9; M11]	0.00712317	0.000225637	1	1	35	ATCG00480.1	1	1518.66		23.07
	High	[R].DVNEQDVLLFIDNIFR.[F]	3xDeamidated [N3; Q5; N13]	0.00734031	0.000225637	1	1	1	ATCG00480.1	0	1952.95	No Quan Values
	High	[R].AVAMSATEGLKRGMDVVDMGNPLSVPVGGATLGR.[I]	3xOxidation [M4; M14; M19]	0.00919286	0.000334636	1	1	1	ATCG00480.1	2	3404.7		68.43
	High	[K].YVGLAETIR.[G]		0.0103639	0.000367925	1	1	19	ATCG00480.1	0	1021.57		50.63
	High	[R].TREGNDLYMEMKESGVINEQNLAESK.[V]	2xDeamidated [Q20; N21]	0.0106791	0.000367925	1	1	1	ATCG00480.1	2	2987.36	No Quan Values
	High	[K].ESGVINEQNLAESKVALVYGQMNEPPGAR.[M]	1xOxidation [M22]	0.0132667	0.000540363	1	1	2	ATCG00480.1	1	3116.53		67.23
	High	[R].TTSPIHK.[S]		0.0244179	0.00116566	1	1	269	ATCG00480.1	0	783.436		10.93
	High	[M].RTNPTTSNPEVSIR.[E]	1xDeamidated [N]	0.0253377	0.0012969	1	1	5	ATCG00480.1	1	1572.8		35.11
	High	[R].MRVGLTALTMAEYFR.[D]	2xOxidation [M1; M10]	0.0417523	0.00221575	1	1	2	ATCG00480.1	1	1790.89		68.12
	High	[R].YKELQDIIAILGLDELSEEDR.[L]		0.0417523	0.00221575	1	1	1	ATCG00480.1	1	2462.27		109.55
	High	[K].MPNIYNALVVK.[G]	1xDeamidated [N6]	0.0497124	0.00266295	1	1	5	ATCG00480.1	0	1262.68		74.77
	High	[R].EGNDLYMEMK.[E]	1xOxidation [M]	0.0586938	0.00308861	1	1	12	ATCG00480.1	0	1245.51		34.68
	High	[R].GFNLILSGEFDSLPEQAFYLVGNIDEATAKATNLEMESKLK.[K]		0.0612792	0.0031332	1	1	1	ATCG00480.1	2	4503.26		137.16
	High	[M].RTNPTTSNPEVSIREK.[K]	1xAcetyl [N-Term]; 1xDeamidated [N8]	0.0803138	0.00418293	1	1	1	ATCG00480.1	2	1871.95	Not Reliable
	High	[R].DTLGQEINVTCEVQQLLGNNR.[V]	1xCarbamidomethyl [C11]; 2xDeamidated [N/Q]	0.0904996	0.00470104	1	1	2	ATCG00480.1	0	2403.15		98.05
	High	[K].MPNIYNALVVK.[G]	1xDeamidated [N3]; 1xOxidation [M1]	0.104716	0.005547	1	1	1	ATCG00480.1	0	1278.68	No Quan Values
	High	[R].TNPTTSNPEVSIREK.[K]	1xDeamidated [N7]	0.112946	0.0060352	1	1	1	ATCG00480.1	1	1673.83		38.81
	High	[R].MPSAVGYQPTLSTEMGTLQER.[I]	1xDeamidated [Q8]; 2xOxidation [M1; M15]	0.129412	0.00736441	1	1	1	ATCG00480.1	0	2329.07		58.28
	High	[R].TREGNDLYMEMKESGVINEQNLAESK.[V]	1xDeamidated [N/Q]; 1xOxidation [M]	0.141229	0.00853608	1	1	2	ATCG00480.1	2	3002.37		58.59
High	AT2G39730.1	0	87	71	35787	4	51.9
	Confidence	Annotated Sequence	Modifications	Qvality PEP	Qvality q-value	# Protein Groups	# Proteins	# PSMs	Master Protein Accessions	# Missed Cleavages	Theo. MH+ [Da]	Quan Info	Top Apex RT [min]
	High	[K].NFLTLPNIKVPLILGIWGGKGQGK.[S]	2xDeamidated [N7; N/Q]	6.44768e-07	3.96404e-05	2	3	2	AT2G39730.1; AT2G39730.2	2	2565.48	Shared	113.39
	High	[K].NFLTLPNIKVPLILGIWGGKGQGK.[S]	1xDeamidated [N/Q]	3.17342e-10	3.96404e-05	2	3	238	AT2G39730.1; AT2G39730.2	2	2564.5	Shared	111.79
	High	[K].NFLTLPNIKVPLILGIWGGKGQGK.[S]		1.48652e-15	3.96404e-05	2	3	1260	AT2G39730.1; AT2G39730.2	2	2563.51	Shared	110.17
	High	[K].NFLTLPNIKVPLILGIWGGK.[G]	1xDeamidated [N]	1.58024e-11	3.96404e-05	2	3	51	AT2G39730.1; AT2G39730.2	1	2194.3	Shared	122.55
	High	[K].NFLTLPNIKVPLILGIWGGK.[G]		3.63077e-18	3.96404e-05	2	3	1125	AT2G39730.1; AT2G39730.2	1	2193.32	Shared	120.37
	High	[K].NFLTLPNIK.[V]		0.000382151	3.96404e-05	2	3	152	AT2G39730.1; AT2G39730.2	0	1059.62	Shared	70.92
	High	[K].MCCLFINDLDAGAGR.[M]	2xCarbamidomethyl [C2; C3]; 1xDeamidated [N7]; 1xOxidation [M1]	1.04935e-08	3.96404e-05	2	3	62	AT2G39730.1; AT2G39730.2	0	1729.73	Shared	70.33
	High	[K].MCCLFINDLDAGAGR.[M]	2xCarbamidomethyl [C2; C3]; 1xOxidation [M1]	6.25141e-11	3.96404e-05	2	3	302	AT2G39730.1; AT2G39730.2	0	1728.75	Shared	67.04
	High	[K].MCCLFINDLDAGAGR.[M]	2xCarbamidomethyl [C2; C3]; 1xDeamidated [N7]	3.01614e-09	3.96404e-05	2	3	285	AT2G39730.1; AT2G39730.2	0	1713.74	Shared	75.86
	High	[K].MCCLFINDLDAGAGR.[M]	2xCarbamidomethyl [C2; C3]	3.02443e-15	3.96404e-05	2	3	756	AT2G39730.1; AT2G39730.2	0	1712.76	Shared	71.73
	High	[R].MEKFYWAPTREDR.[I]	1xOxidation [M1]	0.00333263	3.96404e-05	2	3	56	AT2G39730.1; AT2G39730.2	2	1744.81	Shared	49.47
	High	[R].MEKFYWAPTREDR.[I]		2.22633e-06	3.96404e-05	2	3	316	AT2G39730.1; AT2G39730.2	2	1728.82	Shared	52.88
	High	[R].MEKFYWAPTR.[E]		0.000230369	3.96404e-05	2	3	41	AT2G39730.1; AT2G39730.2	1	1328.65	Shared	56.65
	High	[K].MGINPIMMSAGELESGNAGEPAK.[L]	3xOxidation [M1; M7; M8]	1.85963e-09	3.96404e-05	2	3	32	AT2G39730.1; AT2G39730.2	0	2352.05	Shared	58.39
	High	[K].MGINPIMMSAGELESGNAGEPAK.[L]	1xDeamidated [N4]; 2xOxidation [M7; M8]	4.3527e-07	3.96404e-05	2	3	2	AT2G39730.1; AT2G39730.2	0	2337.04	Shared	61.08
	High	[K].MGINPIMMSAGELESGNAGEPAK.[L]	2xOxidation [M7; M]	2.17792e-13	3.96404e-05	2	3	385	AT2G39730.1; AT2G39730.2	0	2336.06	Shared	65.32
	High	[K].MGINPIMMSAGELESGNAGEPAK.[L]	1xDeamidated [N]; 1xOxidation [M]	5.92121e-08	3.96404e-05	2	3	7	AT2G39730.1; AT2G39730.2	0	2321.05	No Quan Values
	High	[K].MGINPIMMSAGELESGNAGEPAK.[L]	1xOxidation [M]	7.18685e-13	3.96404e-05	2	3	405	AT2G39730.1; AT2G39730.2	0	2320.06	Shared	69.73
	High	[K].MGINPIMMSAGELESGNAGEPAK.[L]	1xDeamidated [N]	7.88521e-12	3.96404e-05	2	3	34	AT2G39730.1; AT2G39730.2	0	2305.05	Shared	64.64
	High	[K].MGINPIMMSAGELESGNAGEPAK.[L]		4.59228e-14	3.96404e-05	2	3	461	AT2G39730.1; AT2G39730.2	0	2304.07	Shared	76.16
	High	[K].MGINPIMMSAGELESGNAGEPAKLIR.[Q]		1.06167e-17	3.96404e-05	2	3	397	AT2G39730.1; AT2G39730.2	1	2686.34	Shared	84.08
	High	[K].MGINPIMMSAGELESGNAGEPAKLIR.[Q]	1xDeamidated [N]	7.68731e-17	3.96404e-05	2	3	58	AT2G39730.1; AT2G39730.2	1	2687.32	Shared	85.4
	High	[K].MGINPIMMSAGELESGNAGEPAKLIR.[Q]	1xOxidation [M]	1.57475e-18	3.96404e-05	2	3	375	AT2G39730.1; AT2G39730.2	1	2702.33	Shared	79.87
	High	[K].MGINPIMMSAGELESGNAGEPAKLIR.[Q]	2xDeamidated [N4; N17]	7.31134e-12	3.96404e-05	2	3	1	AT2G39730.1; AT2G39730.2	1	2688.3	Shared	85.52
	High	[K].MGINPIMMSAGELESGNAGEPAKLIRQR.[Y]		3.27304e-06	3.96404e-05	2	3	2	AT2G39730.1; AT2G39730.2	2	2970.5	Shared	72.21
	High	[K].MGINPIMMSAGELESGNAGEPAKLIR.[Q]	1xDeamidated [N17]; 3xOxidation [M1; M7; M8]	0.00221843	3.96404e-05	2	3	1	AT2G39730.1; AT2G39730.2	1	2735.3	Shared	91.05
	High	[K].MGINPIMMSAGELESGNAGEPAKLIR.[Q]	3xOxidation [M1; M7; M8]	1.88277e-14	3.96404e-05	2	3	87	AT2G39730.1; AT2G39730.2	1	2734.32	Shared	67.87
	High	[K].MGINPIMMSAGELESGNAGEPAKLIR.[Q]	2xOxidation [M7; M]	1.1842e-19	3.96404e-05	2	3	349	AT2G39730.1; AT2G39730.2	1	2718.33	Shared	70.52
	High	[K].MGINPIMMSAGELESGNAGEPAKLIR.[Q]	1xDeamidated [N]; 1xOxidation [M]	1.4592e-13	3.96404e-05	2	3	10	AT2G39730.1; AT2G39730.2	1	2703.32	Shared	82.03
	High	[R].MGGTTQYTVNNQMVNATLMNIADNPTNVQLPGMYNKEENAR.[V]	2xDeamidated [N24; N27]; 1xOxidation [M1]	9.28568e-06	3.96404e-05	2	3	1	AT2G39730.1; AT2G39730.2	1	4561.07	Shared	85.42
	High	[R].MGGTTQYTVNNQMVNATLMNIADNPTNVQLPGMYNKEENAR.[V]	1xDeamidated [N/Q]; 1xOxidation [M]	3.57386e-11	3.96404e-05	2	3	64	AT2G39730.1; AT2G39730.2	1	4560.09	Shared	87.73
	High	[R].MGGTTQYTVNNQMVNATLMNIADNPTNVQLPGMYNKEENAR.[V]	1xOxidation [M]	4.21152e-12	3.96404e-05	2	3	118	AT2G39730.1; AT2G39730.2	1	4559.11	Shared	87.72
	High	[R].MGGTTQYTVNNQMVNATLMNIADNPTNVQLPGMYNKEENAR.[V]	2xDeamidated [N/Q]	8.33067e-11	3.96404e-05	2	3	10	AT2G39730.1; AT2G39730.2	1	4545.08	Shared	94.5
	High	[R].MGGTTQYTVNNQMVNATLMNIADNPTNVQLPGMYNKEENAR.[V]	1xDeamidated [N/Q]	4.89522e-16	3.96404e-05	2	3	109	AT2G39730.1; AT2G39730.2	1	4544.09	Shared	93.48
	High	[R].MGGTTQYTVNNQMVNATLMNIADNPTNVQLPGMYNKEENAR.[V]		4.09174e-15	3.96404e-05	2	3	91	AT2G39730.1; AT2G39730.2	1	4543.11	Shared	92.07
	High	[R].MGGTTQYTVNNQMVNATLMNIADNPTNVQLPGMYNK.[E]	1xDeamidated [N15]	1.32359e-09	3.96404e-05	2	3	1	AT2G39730.1; AT2G39730.2	0	3944.83	No Quan Values
	High	[R].MGGTTQYTVNNQMVNATLMNIADNPTNVQLPGMYNK.[E]		1.90227e-09	3.96404e-05	2	3	9	AT2G39730.1; AT2G39730.2	0	3943.84	Shared	95.14
	High	[R].QYNLDNMMDGFYIAPAFMDKLVVHITK.[N]	1xDeamidated [N/Q]; 1xOxidation [M]	3.6709e-09	3.96404e-05	2	3	121	AT2G39730.1; AT2G39730.2	1	3191.53	Shared	105.32
	High	[R].QYNLDNMMDGFYIAPAFMDKLVVHITK.[N]	1xOxidation [M]	4.80858e-10	3.96404e-05	2	3	167	AT2G39730.1; AT2G39730.2	1	3190.54	Shared	101.76
	High	[R].QYNLDNMMDGFYIAPAFMDKLVVHITK.[N]	3xDeamidated [Q1; N3; N6]	3.40601e-05	3.96404e-05	2	3	10	AT2G39730.1; AT2G39730.2	1	3177.5	Shared	107.88
	High	[R].QYNLDNMMDGFYIAPAFMDKLVVHITK.[N]	2xDeamidated [N6; N/Q]	5.5016e-07	3.96404e-05	2	3	55	AT2G39730.1; AT2G39730.2	1	3176.51	Shared	107.37
	High	[R].QYNLDNMMDGFYIAPAFMDKLVVHITK.[N]	1xDeamidated [N/Q]	2.16301e-09	3.96404e-05	2	3	198	AT2G39730.1; AT2G39730.2	1	3175.53	Shared	107.08
	High	[R].QYNLDNMMDGFYIAPAFMDKLVVHITK.[N]		2.23245e-12	3.96404e-05	2	3	274	AT2G39730.1; AT2G39730.2	1	3174.55	Shared	118.92
	High	[R].QYNLDNMMDGFYIAPAFMDK.[L]	2xOxidation [M7; M]	2.65802e-08	3.96404e-05	2	3	9	AT2G39730.1; AT2G39730.2	0	2416.03	Shared	82.18
	High	[R].QYNLDNMMDGFYIAPAFMDK.[L]	1xDeamidated [N/Q]; 1xOxidation [M]	9.00922e-06	3.96404e-05	2	3	32	AT2G39730.1; AT2G39730.2	0	2401.02	Shared	90.29
	High	[R].QYNLDNMMDGFYIAPAFMDK.[L]	1xOxidation [M]	3.82011e-08	3.96404e-05	2	3	64	AT2G39730.1; AT2G39730.2	0	2400.03	Shared	95.96
	High	[R].QYNLDNMMDGFYIAPAFMDK.[L]	1xDeamidated [N/Q]	1.32906e-07	3.96404e-05	2	3	87	AT2G39730.1; AT2G39730.2	0	2385.02	Shared	103.85
	High	[R].QYNLDNMMDGFYIAPAFMDK.[L]		1.2957e-12	3.96404e-05	2	3	174	AT2G39730.1; AT2G39730.2	0	2384.04	Shared	102.66
	High	[R].QYNLDNMMDGFYIAPAFMDKLVVHITK.[N]	2xDeamidated [N6; N/Q]; 1xOxidation [M]	2.87256e-07	3.96404e-05	2	3	25	AT2G39730.1; AT2G39730.2	1	3192.51	Shared	105.92
	High	[R].QYNLDNMMDGFYIAPAFMDKLVVHITK.[N]	2xOxidation [M8; M]	4.63029e-10	3.96404e-05	2	3	86	AT2G39730.1; AT2G39730.2	1	3206.54	Shared	99.16
	High	[R].QYNLDNMMDGFYIAPAFMDKLVVHITK.[N]	2xDeamidated [N3; N6]; 2xOxidation [M8; M18]	0.000974736	3.96404e-05	2	3	2	AT2G39730.1; AT2G39730.2	1	3208.5	Shared	89.62
	High	[R].QYNLDNMMDGFYIAPAFMDKLVVHITK.[N]	1xDeamidated [N]; 2xOxidation [M8; M]	3.05786e-06	3.96404e-05	2	3	21	AT2G39730.1; AT2G39730.2	1	3207.52	Shared	89.85
	High	[R].QYNLDNMMDGFYIAPAFMDKLVVHITK.[N]	3xOxidation [M7; M8; M18]	1.51435e-06	3.96404e-05	2	3	9	AT2G39730.1; AT2G39730.2	1	3222.53	Shared	78.35
	High	[R].QRYREAADLIK.[K]		0.000107405	3.96404e-05	2	3	28	AT2G39730.1; AT2G39730.2	2	1362.75	Shared	38.95
	High	[K].RVQLAETYLSQAALGDANADAIGRGTFYGK.[GT]		4.7888e-12	3.96404e-05	2	3	32	AT2G39730.1; AT2G39730.2	2	3156.61	Shared	77.25
	High	[K].RVQLAETYLSQAALGDANADAIGR.[G]	1xDeamidated [N/Q]	1.93389e-12	3.96404e-05	2	3	28	AT2G39730.1; AT2G39730.2	1	2504.27	Shared	73.59
	High	[K].RVQLAETYLSQAALGDANADAIGR.[G]		7.22149e-18	3.96404e-05	2	3	259	AT2G39730.1; AT2G39730.2	1	2503.29	Shared	71.12
	High	[K].LMEYGNMLVMEQENVKR.[V]	2xOxidation [M]	1.10786e-11	3.96404e-05	2	3	290	AT2G39730.1; AT2G39730.2	1	2115.99	Shared	56.07
	High	[K].LMEYGNMLVMEQENVKR.[V]	1xDeamidated [N/Q]; 1xOxidation [M]	1.88536e-06	3.96404e-05	2	3	49	AT2G39730.1; AT2G39730.2	1	2100.98	Shared	62.76
	High	[K].LMEYGNMLVMEQENVKR.[V]	1xOxidation [M]	1.04073e-12	3.96404e-05	2	3	450	AT2G39730.1; AT2G39730.2	1	2099.99	Shared	61.75
	High	[K].LMEYGNMLVMEQENVKR.[V]	1xDeamidated [N/Q]	8.68119e-13	3.96404e-05	2	3	108	AT2G39730.1; AT2G39730.2	1	2084.98	Shared	70.24
	High	[K].LMEYGNMLVMEQENVKR.[V]		1.33271e-13	3.96404e-05	2	3	519	AT2G39730.1; AT2G39730.2	1	2084	Shared	66.45
	High	[K].LMEYGNMLVMEQENVK.[R]	1xOxidation [M]	1.14265e-07	3.96404e-05	2	3	19	AT2G39730.1; AT2G39730.2	0	1943.89	Shared	65.12
	High	[K].LMEYGNMLVMEQENVK.[R]		2.64164e-11	3.96404e-05	2	3	179	AT2G39730.1; AT2G39730.2	0	1927.9	Shared	70.84
	High	[K].IKDEDIVTLVDQFPGQSIDFFGALRAR.[V]		3.57632e-07	3.96404e-05	2	3	1	AT2G39730.1; AT2G39730.2	2	3050.59	Shared	99.76
	High	[K].IKDEDIVTLVDQFPGQSIDFFGALR.[A]	2xDeamidated [Q12; Q16]	0.000771349	3.96404e-05	2	3	3	AT2G39730.1; AT2G39730.2	1	2825.42	Shared	129.42
	High	[K].IKDEDIVTLVDQFPGQSIDFFGALR.[A]	1xDeamidated [Q]	1.73976e-12	3.96404e-05	2	3	167	AT2G39730.1; AT2G39730.2	1	2824.44	Shared	117.12
	High	[K].IKDEDIVTLVDQFPGQSIDFFGALR.[A]		3.02028e-12	3.96404e-05	2	3	1216	AT2G39730.1; AT2G39730.2	1	2823.46	Shared	114.23
	High	[K].LMEYGNMLVMEQENVKR.[V]	1xDeamidated [N/Q]; 2xOxidation [M10; M]	1.33454e-05	3.96404e-05	2	3	18	AT2G39730.1; AT2G39730.2	1	2116.97	Shared	59.51
	High	[K].LMEYGNMLVMEQENVKR.[V]	3xOxidation [M2; M7; M10]	9.3819e-12	3.96404e-05	2	3	47	AT2G39730.1; AT2G39730.2	1	2131.98	Shared	51.16
	High	[K].LVVHITKNFLTLPNIKVPLILGIWGGK.[G]		8.75847e-05	3.96404e-05	2	3	7	AT2G39730.1; AT2G39730.2	2	2983.82	Shared	114.06
	High	[R].LVNSREGPPVFEQPEMTYEK.[L]	1xOxidation [M16]	3.16906e-07	3.96404e-05	2	3	1	AT2G39730.1; AT2G39730.2	1	2366.13	No Quan Values
	High	[R].LVNSREGPPVFEQPEMTYEK.[L]	1xDeamidated [N/Q]	8.53925e-10	3.96404e-05	2	3	20	AT2G39730.1; AT2G39730.2	1	2351.12	Shared	60.59
	High	[R].LVNSREGPPVFEQPEMTYEK.[L]		5.46393e-14	3.96404e-05	2	3	34	AT2G39730.1; AT2G39730.2	1	2350.14	Shared	59.05
	High	[R].LVNSREGPPVFEQPEMTYEKLMEYGNMLVMEQENVK.[R]		1.86731e-07	3.96404e-05	2	3	1	AT2G39730.1; AT2G39730.2	2	4259.02	Shared	106.85
	High	[R].LVNSREGPPVFEQPEMTYEKLMEYGNMLVMEQENVK.[R]	1xDeamidated [N]	9.12763e-07	3.96404e-05	2	3	2	AT2G39730.1; AT2G39730.2	2	4260	Shared	98.47
	High	[R].VQLAETYLSQAALGDANADAIGRGTFYGK.[GT]	2xDeamidated [Q2; Q10]	8.59221e-07	3.96404e-05	2	3	1	AT2G39730.1; AT2G39730.2	1	3002.47	Shared	83.31
	High	[R].VQLAETYLSQAALGDANADAIGRGTFYGK.[GT]	1xDeamidated [N/Q]	2.7115e-13	3.96404e-05	2	3	42	AT2G39730.1; AT2G39730.2	1	3001.49	Shared	83.32
	High	[R].VQLAETYLSQAALGDANADAIGRGTFYGK.[GT]		2.37482e-15	3.96404e-05	2	3	235	AT2G39730.1; AT2G39730.2	1	3000.51	Shared	81.37
	High	[R].VQLAETYLSQAALGDANADAIGR.[G]	3xDeamidated [Q2; Q10; N17]	0.000282494	3.96404e-05	2	3	11	AT2G39730.1; AT2G39730.2	0	2350.14	Shared	86.13
	High	[R].VQLAETYLSQAALGDANADAIGR.[G]	2xDeamidated [Q2; Q10]	5.43025e-06	3.96404e-05	2	3	21	AT2G39730.1; AT2G39730.2	0	2349.16	Shared	79.76
	High	[R].VQLAETYLSQAALGDANADAIGR.[G]	1xDeamidated [N/Q]	7.54606e-15	3.96404e-05	2	3	344	AT2G39730.1; AT2G39730.2	0	2348.17	Shared	77.85
	High	[R].VQLAETYLSQAALGDANADAIGR.[G]		1.54376e-15	3.96404e-05	2	3	2110	AT2G39730.1; AT2G39730.2	0	2347.19	Shared	75.39
	High	[K].VPLILGIWGGKGQGK.[S]	1xDeamidated [Q13]	8.84979e-11	3.96404e-05	2	3	54	AT2G39730.1; AT2G39730.2	1	1523.89	Shared	76.67
	High	[K].VPLILGIWGGKGQGK.[S]		5.33414e-11	3.96404e-05	2	3	244	AT2G39730.1; AT2G39730.2	1	1522.91	Shared	75.43
	High	[K].VPLILGIWGGK.[G]		1.42552e-06	3.96404e-05	2	3	162	AT2G39730.1; AT2G39730.2	0	1152.71	Shared	85.79
	High	[R].VPIICTGNDFSTLYAPLIRDGRMEK.[F]	1xCarbamidomethyl [C5]; 1xOxidation [M23]	0.000114962	3.96404e-05	2	3	76	AT2G39730.1; AT2G39730.2	2	2882.45	Shared	81.83
	High	[R].VPIICTGNDFSTLYAPLIRDGRMEK.[F]	1xCarbamidomethyl [C5]; 1xDeamidated [N8]	3.1756e-06	3.96404e-05	2	3	26	AT2G39730.1; AT2G39730.2	2	2867.44	Shared	83.6
	High	[R].VPIICTGNDFSTLYAPLIRDGRMEK.[F]	1xCarbamidomethyl [C5]	2.63258e-09	3.96404e-05	2	3	207	AT2G39730.1; AT2G39730.2	2	2866.46	Shared	84.45
	High	[R].VPIICTGNDFSTLYAPLIRDGR.[M]	1xCarbamidomethyl [C5]; 1xDeamidated [N8]	4.16549e-10	3.96404e-05	2	3	131	AT2G39730.1; AT2G39730.2	1	2479.26	Shared	89.78
	High	[R].VPIICTGNDFSTLYAPLIRDGR.[M]	1xCarbamidomethyl [C5]	5.91714e-12	3.96404e-05	2	3	448	AT2G39730.1; AT2G39730.2	1	2478.28	Shared	86.87
	High	[R].VPIICTGNDFSTLYAPLIR.[D]	1xCarbamidomethyl [C5]; 1xDeamidated [N8]	5.15404e-13	3.96404e-05	2	3	179	AT2G39730.1; AT2G39730.2	0	2151.12	Shared	94.65
	High	[R].VPIICTGNDFSTLYAPLIR.[D]	1xCarbamidomethyl [C5]	3.2551e-16	3.96404e-05	2	3	410	AT2G39730.1; AT2G39730.2	0	2150.13	Shared	92.05
	High	[R].WRGLAYDTSDDQQDITR.[G]		3.64577e-16	3.96404e-05	2	3	79	AT2G39730.1; AT2G39730.2	1	2039.94	Shared	54.94
	High	[R].YREAADLIKK.[G]		7.27628e-07	3.96404e-05	2	3	754	AT2G39730.1; AT2G39730.2	2	1206.68	Shared	32.66
	High	[R].YREAADLIK.[K]		0.000331058	3.96404e-05	2	3	166	AT2G39730.1; AT2G39730.2	1	1078.59	Shared	38.48
	High	[R].VYDDEVRKFVESLGVEK.[I]		9.30487e-16	3.96404e-05	2	3	561	AT2G39730.1; AT2G39730.2	2	2012.03	Shared	81.66
	High	[R].VYDDEVRK.[F]		0.00316146	3.96404e-05	2	3	461	AT2G39730.1; AT2G39730.2	1	1023.51	Shared	10.94
	High	[K].SFQCELVMAK.[M]	1xCarbamidomethyl [C4]; 1xDeamidated [Q3]; 1xOxidation [M8]	0.000373588	3.96404e-05	2	3	150	AT2G39730.1; AT2G39730.2	0	1229.55	Shared	52.39
	High	[K].SFQCELVMAK.[M]	1xCarbamidomethyl [C4]; 1xOxidation [M8]	8.56218e-05	3.96404e-05	2	3	229	AT2G39730.1; AT2G39730.2	0	1228.57	Shared	49.05
	High	[K].SFQCELVMAK.[M]	1xCarbamidomethyl [C4]; 1xDeamidated [Q3]	3.32967e-05	3.96404e-05	2	3	193	AT2G39730.1; AT2G39730.2	0	1213.56	Shared	57.53
	High	[K].SFQCELVMAK.[M]	1xCarbamidomethyl [C4]	3.03484e-06	3.96404e-05	2	3	553	AT2G39730.1; AT2G39730.2	0	1212.58	Shared	55
	High	[R].TDKIKDEDIVTLVDQFPGQSIDFFGALR.[A]		2.17467e-17	3.96404e-05	2	3	1407	AT2G39730.1; AT2G39730.2	2	3167.63	Shared	109.65
	High	[R].TDKIKDEDIVTLVDQFPGQSIDFFGALR.[A]	2xDeamidated [Q15; Q19]	5.79645e-11	3.96404e-05	2	3	3	AT2G39730.1; AT2G39730.2	2	3169.59	Not Reliable
	High	[R].TDKIKDEDIVTLVDQFPGQSIDFFGALR.[A]	1xDeamidated [Q]	3.681e-15	3.96404e-05	2	3	279	AT2G39730.1; AT2G39730.2	2	3168.61	Shared	100.59
	High	[R].GLAYDTSDDQQDITRGK.[G]	1xDeamidated [Q]	1.93788e-11	3.96404e-05	2	3	209	AT2G39730.1; AT2G39730.2	1	1883.86	Shared	48.29
	High	[R].GLAYDTSDDQQDITRGK.[G]		7.04027e-12	3.96404e-05	2	3	320	AT2G39730.1; AT2G39730.2	1	1882.88	Shared	44.12
	High	[R].GLAYDTSDDQQDITR.[G]	2xDeamidated [Q10; Q11]	9.04027e-08	3.96404e-05	2	3	75	AT2G39730.1; AT2G39730.2	0	1699.73	Shared	50.36
	High	[R].GLAYDTSDDQQDITR.[G]	1xDeamidated [Q]	3.2708e-10	3.96404e-05	2	3	214	AT2G39730.1; AT2G39730.2	0	1698.75	Shared	49.38
	High	[R].GLAYDTSDDQQDITR.[G]		7.27128e-11	3.96404e-05	2	3	648	AT2G39730.1; AT2G39730.2	0	1697.76	Shared	45.78
	High	[R].GKGMVDSVFQAPMGTGTHHAVLSSYEYVSQGLR.[Q]		2.24784e-16	3.96404e-05	2	3	412	AT2G39730.1; AT2G39730.2	1	3509.69	Shared	78.24
	High	[R].GKGMVDSVFQAPMGTGTHHAVLSSYEYVSQGLR.[Q]	1xDeamidated [Q]	1.32268e-13	3.96404e-05	2	3	90	AT2G39730.1; AT2G39730.2	1	3510.68	Shared	78.37
	High	[R].GKGMVDSVFQAPMGTGTHHAVLSSYEYVSQGLR.[Q]	2xDeamidated [Q10; Q30]	1.12551e-07	3.96404e-05	2	3	1	AT2G39730.1; AT2G39730.2	1	3511.66	No Quan Values
	High	[R].GKGMVDSVFQAPMGTGTHHAVLSSYEYVSQGLR.[Q]	1xDeamidated [Q]; 1xOxidation [M]	1.62873e-11	3.96404e-05	2	3	48	AT2G39730.1; AT2G39730.2	1	3526.67	Shared	74.54
	High	[R].GKGMVDSVFQAPMGTGTHHAVLSSYEYVSQGLR.[Q]	1xOxidation [M]	4.42201e-14	3.96404e-05	2	3	401	AT2G39730.1; AT2G39730.2	1	3525.69	Shared	74.42
	High	[R].GKGMVDSVFQAPMGTGTHHAVLSSYEYVSQGLR.[Q]	1xDeamidated [Q]; 2xOxidation [M4; M13]	1.76383e-09	3.96404e-05	2	3	11	AT2G39730.1; AT2G39730.2	1	3542.67	Shared	68.83
	High	[R].GKGMVDSVFQAPMGTGTHHAVLSSYEYVSQGLR.[Q]	2xOxidation [M4; M13]	3.62081e-12	3.96404e-05	2	3	93	AT2G39730.1; AT2G39730.2	1	3541.68	Shared	69.18
	High	[K].GKMCCLFINDLDAGAGR.[M]	2xCarbamidomethyl [C4; C5]; 1xOxidation [M3]	8.68119e-13	3.96404e-05	2	3	166	AT2G39730.1; AT2G39730.2	1	1913.87	Shared	60.99
	High	[K].GKMCCLFINDLDAGAGR.[M]	2xCarbamidomethyl [C4; C5]; 1xDeamidated [N9]	1.52897e-05	3.96404e-05	2	3	128	AT2G39730.1; AT2G39730.2	1	1898.86	Shared	71.45
	High	[K].GKMCCLFINDLDAGAGR.[M]	2xCarbamidomethyl [C4; C5]	1.33454e-16	3.96404e-05	2	3	265	AT2G39730.1; AT2G39730.2	1	1897.87	Shared	67.69
	High	[R].EGPPVFEQPEMTYEK.[L]	1xOxidation [M11]	5.38568e-10	3.96404e-05	2	3	115	AT2G39730.1; AT2G39730.2	0	1796.8	Shared	54.36
	High	[R].EGPPVFEQPEMTYEK.[L]	1xDeamidated [Q8]; 1xOxidation [M11]	5.39679e-09	3.96404e-05	2	3	28	AT2G39730.1; AT2G39730.2	0	1797.79	Shared	55.5
	High	[R].EGPPVFEQPEMTYEKLMEYGNMLVMEQENVK.[R]		1.15289e-10	3.96404e-05	2	3	105	AT2G39730.1; AT2G39730.2	1	3689.69	Shared	114.84
	High	[R].EGPPVFEQPEMTYEKLMEYGNMLVMEQENVK.[R]	1xDeamidated [N/Q]	2.92634e-09	3.96404e-05	2	3	20	AT2G39730.1; AT2G39730.2	1	3690.67	Shared	114.88
	High	[R].EGPPVFEQPEMTYEKLMEYGNMLVMEQENVK.[R]	2xDeamidated [Q8; Q27]	7.68729e-06	3.96404e-05	2	3	2	AT2G39730.1; AT2G39730.2	1	3691.66	No Quan Values
	High	[R].EGPPVFEQPEMTYEKLMEYGNMLVMEQENVK.[R]	1xOxidation [M]	2.81784e-09	3.96404e-05	2	3	24	AT2G39730.1; AT2G39730.2	1	3705.68	Shared	113.38
	High	[R].EGPPVFEQPEMTYEKLMEYGNMLVMEQENVK.[R]	1xDeamidated [N/Q]; 1xOxidation [M]	1.05731e-08	3.96404e-05	2	3	12	AT2G39730.1; AT2G39730.2	1	3706.67	Shared	113.93
	High	[R].EGPPVFEQPEMTYEKLMEYGNMLVMEQENVK.[R]	2xOxidation [M22; M25]	0.000844494	3.96404e-05	2	3	1	AT2G39730.1; AT2G39730.2	1	3721.68	No Quan Values
	High	[R].EGPPVFEQPEMTYEKLMEYGNMLVMEQENVKR.[V]		1.77598e-13	3.96404e-05	2	3	310	AT2G39730.1; AT2G39730.2	2	3845.79	Shared	110.18
	High	[R].EGPPVFEQPEMTYEK.[L]	1xDeamidated [Q8]	1.23912e-08	3.96404e-05	2	3	102	AT2G39730.1; AT2G39730.2	0	1781.79	Shared	61.64
	High	[R].EGPPVFEQPEMTYEK.[L]		1.49061e-10	3.96404e-05	2	3	261	AT2G39730.1; AT2G39730.2	0	1780.81	Shared	59.6
	High	[R].EGPPVFEQPEMTYEKLMEYGNMLVMEQENVKR.[V]	1xDeamidated [N/Q]	1.41576e-13	3.96404e-05	2	3	203	AT2G39730.1; AT2G39730.2	2	3846.77	Shared	113.97
	High	[R].EGPPVFEQPEMTYEKLMEYGNMLVMEQENVKR.[V]	2xOxidation [M]	1.65013e-12	3.96404e-05	2	3	440	AT2G39730.1; AT2G39730.2	2	3877.78	Shared	107.48
	High	[R].EGPPVFEQPEMTYEKLMEYGNMLVMEQENVKR.[V]	2xDeamidated [N/Q]	1.08527e-10	3.96404e-05	2	3	10	AT2G39730.1; AT2G39730.2	2	3847.76	Shared	102.52
	High	[R].EGPPVFEQPEMTYEKLMEYGNMLVMEQENVKR.[V]	1xOxidation [M]	1.84436e-13	3.96404e-05	2	3	412	AT2G39730.1; AT2G39730.2	2	3861.78	Shared	109.61
	High	[R].EGPPVFEQPEMTYEKLMEYGNMLVMEQENVKR.[V]	1xDeamidated [N/Q]; 1xOxidation [M]	9.05269e-11	3.96404e-05	2	3	125	AT2G39730.1; AT2G39730.2	2	3862.77	Shared	108.31
	High	[R].EGPPVFEQPEMTYEKLMEYGNMLVMEQENVKR.[V]	2xDeamidated [Q8; N/Q]; 1xOxidation [M]	5.05238e-08	3.96404e-05	2	3	8	AT2G39730.1; AT2G39730.2	2	3863.75	Shared	111.18
	High	[K].GQGKSFQCELVMAK.[M]	1xCarbamidomethyl [C8]; 1xOxidation [M12]	7.83124e-08	3.96404e-05	2	3	5	AT2G39730.1; AT2G39730.2	1	1598.77	Shared	44.77
	High	[K].GQGKSFQCELVMAK.[M]	1xCarbamidomethyl [C8]	2.24939e-12	3.96404e-05	2	3	70	AT2G39730.1; AT2G39730.2	1	1582.77	Shared	50.65
	High	[R].EGPPVFEQPEMTYEKLMEYGNMLVMEQENVKR.[V]	1xDeamidated [N/Q]; 2xOxidation [M]	1.12551e-07	3.96404e-05	2	3	73	AT2G39730.1; AT2G39730.2	2	3878.76	Shared	107.29
	High	[R].EGPPVFEQPEMTYEKLMEYGNMLVMEQENVKR.[V]	3xOxidation [M17; M22; M]	8.27364e-07	3.96404e-05	2	3	111	AT2G39730.1; AT2G39730.2	2	3893.77	Shared	106.05
	High	[R].EGPPVFEQPEMTYEKLMEYGNMLVMEQENVKR.[V]	1xDeamidated [N/Q]; 3xOxidation [M17; M22; M25]	4.16834e-06	3.96404e-05	2	3	9	AT2G39730.1; AT2G39730.2	2	3894.76	Shared	98.96
	High	[K].GMVDSVFQAPMGTGTHHAVLSSYEYVSQGLR.[Q]	1xDeamidated [Q8]; 2xOxidation [M2; M11]	4.21442e-08	3.96404e-05	2	3	4	AT2G39730.1; AT2G39730.2	0	3357.55	Shared	72.96
	High	[K].GMVDSVFQAPMGTGTHHAVLSSYEYVSQGLR.[Q]	2xOxidation [M2; M11]	2.83337e-10	3.96404e-05	2	3	75	AT2G39730.1; AT2G39730.2	0	3356.57	Shared	72.91
	High	[K].GMVDSVFQAPMGTGTHHAVLSSYEYVSQGLR.[Q]	1xDeamidated [Q8]; 1xOxidation [M]	1.46826e-10	3.96404e-05	2	3	21	AT2G39730.1; AT2G39730.2	0	3341.56	Shared	78.31
	High	[K].GMVDSVFQAPMGTGTHHAVLSSYEYVSQGLR.[Q]	1xOxidation [M]	2.61635e-12	3.96404e-05	2	3	308	AT2G39730.1; AT2G39730.2	0	3340.57	Shared	77.29
	High	[K].GMVDSVFQAPMGTGTHHAVLSSYEYVSQGLR.[Q]	2xDeamidated [Q8; Q28]	2.669e-06	3.96404e-05	2	3	4	AT2G39730.1; AT2G39730.2	0	3326.55	Shared	84.78
	High	[K].GMVDSVFQAPMGTGTHHAVLSSYEYVSQGLR.[Q]	1xDeamidated [Q]	3.16688e-11	3.96404e-05	2	3	93	AT2G39730.1; AT2G39730.2	0	3325.56	Shared	84.8
	High	[K].GMVDSVFQAPMGTGTHHAVLSSYEYVSQGLR.[Q]		3.05366e-14	3.96404e-05	2	3	309	AT2G39730.1; AT2G39730.2	0	3324.58	Shared	83.34
	High	[R].ARVYDDEVR.[K]		1.31452e-05	3.96404e-05	2	3	474	AT2G39730.1; AT2G39730.2	1	1122.55	Shared	11.48
	High	[R].ARVYDDEVRK.[F]		5.30854e-06	3.96404e-05	2	3	610	AT2G39730.1; AT2G39730.2	2	1250.65	Shared	11.1
	High	[K].FYWAPTREDR.[I]		0.000418407	3.96404e-05	2	3	856	AT2G39730.1; AT2G39730.2	1	1340.64	Shared	50.05
	High	[K].FYWAPTREDRIGVCK.[G]	1xCarbamidomethyl [C14]	2.60381e-07	3.96404e-05	2	3	258	AT2G39730.1; AT2G39730.2	2	1897.94	Shared	57.78
	High	[K].GAQQVNLPVPEGCTDPVAENFDPTARSDDGTCVYNF.[-]	2xCarbamidomethyl [C13; C32]; 1xDeamidated [N/Q]	2.61452e-05	3.96404e-05	1	1	49	AT2G39730.1	1	3941.72		83.73
	High	[K].GAQQVNLPVPEGCTDPVAENFDPTARSDDGTCVYNF.[-]	2xCarbamidomethyl [C13; C32]	8.37028e-05	3.96404e-05	1	1	118	AT2G39730.1	1	3940.74		83.85
	High	[K].GAQQVNLPVPEGCTDPVAENFDPTAR.[S]	1xCarbamidomethyl [C13]; 2xDeamidated [N/Q]	1.19811e-06	3.96404e-05	1	1	29	AT2G39730.1	0	2784.28		74.67
	High	[K].GAQQVNLPVPEGCTDPVAENFDPTAR.[S]	1xCarbamidomethyl [C13]; 1xDeamidated [N/Q]	7.1083e-11	3.96404e-05	1	1	235	AT2G39730.1	0	2783.29		72.97
	High	[K].GAQQVNLPVPEGCTDPVAENFDPTAR.[S]	1xCarbamidomethyl [C13]	1.79684e-11	3.96404e-05	1	1	297	AT2G39730.1	0	2782.31		70.83
	High	[K].FVESLGVEKIGKR.[L]		1.3907e-07	3.96404e-05	2	3	73	AT2G39730.1; AT2G39730.2	2	1461.84	Shared	49.24
	High	[K].FVESLGVEK.[I]		0.000311644	3.96404e-05	2	3	541	AT2G39730.1; AT2G39730.2	0	1007.54	Shared	45.26
	High	[K].FVESLGVEKIGK.[R]		1.80179e-06	3.96404e-05	2	3	117	AT2G39730.1; AT2G39730.2	1	1305.74	Shared	52.85
	High	[K].EENARVPIICTGNDFSTLYAPLIR.[D]	1xCarbamidomethyl [C10]	5.0977e-11	3.96404e-05	2	3	56	AT2G39730.1; AT2G39730.2	1	2749.4	Shared	89.45
	High	[K].EENARVPIICTGNDFSTLYAPLIR.[D]	1xCarbamidomethyl [C10]; 2xDeamidated [N3; N13]	0.00192228	3.96404e-05	2	3	1	AT2G39730.1; AT2G39730.2	1	2751.37	Shared	87.71
	High	[K].EENARVPIICTGNDFSTLYAPLIRDGR.[M]	1xCarbamidomethyl [C10]	3.96447e-12	3.96404e-05	2	3	57	AT2G39730.1; AT2G39730.2	2	3077.55	Shared	84.85
	High	[R].GTFYGKGAQQVNLPVPEGCTDPVAENFDPTARSDDGTCVYNF.[-]	2xCarbamidomethyl [C19; C38]	0.000570268	3.96404e-05	1	1	10	AT2G39730.1	2	4594.06		84.16
	High	[R].GTFYGKGAQQVNLPVPEGCTDPVAENFDPTAR.[S]	1xCarbamidomethyl [C19]; 2xDeamidated [Q9; N26]	8.59221e-07	3.96404e-05	1	1	1	AT2G39730.1	1	3437.6	No Quan Values
	High	[R].GTFYGKGAQQVNLPVPEGCTDPVAENFDPTAR.[S]	1xCarbamidomethyl [C19]; 1xDeamidated [N/Q]	1.09952e-11	3.96404e-05	1	1	22	AT2G39730.1	1	3436.61		73.58
	High	[R].GTFYGKGAQQVNLPVPEGCTDPVAENFDPTAR.[S]	1xCarbamidomethyl [C19]	7.35163e-13	3.96404e-05	1	1	102	AT2G39730.1	1	3435.63		73.33
	High	[R].GTFYGKGAQQVNLPVPEGCTDPVAENFDPTARSDDGTCVYNF.[-]	2xCarbamidomethyl [C19; C38]; 1xDeamidated [N26]	0.00172964	3.96404e-05	1	1	5	AT2G39730.1	2	4595.04		84.06
	High	[R].KFVESLGVEKIGK.[R]		7.39723e-10	3.96404e-05	2	3	84	AT2G39730.1; AT2G39730.2	2	1433.84	Shared	50.05
	High	[R].KFVESLGVEK.[I]		4.19132e-07	3.96404e-05	2	3	495	AT2G39730.1; AT2G39730.2	1	1135.64	Shared	41.49
	High	[R].EAADLIKKGK.[M]		0.00160396	3.96404e-05	2	3	18	AT2G39730.1; AT2G39730.2	2	1072.64	Shared	11.15
	High	[K].KGKMCCLFINDLDAGAGR.[M]	2xCarbamidomethyl [C5; C6]; 1xOxidation [M4]	2.18089e-05	3.96404e-05	2	3	11	AT2G39730.1; AT2G39730.2	2	2041.96	Shared	57.93
	High	[K].KGKMCCLFINDLDAGAGR.[M]	2xCarbamidomethyl [C5; C6]	3.52026e-11	3.96404e-05	2	3	8	AT2G39730.1; AT2G39730.2	2	2025.97	Shared	57.1
	High	[R].EAADLIKK.[G]		0.00543521	0.000195429	2	3	538	AT2G39730.1; AT2G39730.2	1	887.52	Shared	11.58
	High	[R].MGGTTQYTVNNQMVNATLMNIADNPTNVQLPGMYNKEENAR.[V]	1xDeamidated [N/Q]; 2xOxidation [M]	0.00701701	0.000225637	2	3	6	AT2G39730.1; AT2G39730.2	1	4576.08	Shared	82.76
	High	[K].LVVHITK.[N]		0.00680939	0.000225637	2	3	225	AT2G39730.1; AT2G39730.2	0	809.524	Shared	33.84
	High	[R].VYDDEVR.[K]		0.00650937	0.000225637	2	3	1338	AT2G39730.1; AT2G39730.2	0	895.416	Shared	11.34
	High	[K].GAQQVNLPVPEGCTDPVAENFDPTARSDDGTCVYNF.[-]	2xCarbamidomethyl [C13; C32]; 2xDeamidated [N/Q]	0.00734031	0.000225637	1	1	3	AT2G39730.1	1	3942.71		84.11
	High	[K].GIFRTDK.[I]		0.0140838	0.000540363	2	3	208	AT2G39730.1; AT2G39730.2	1	836.462	Shared	21.94
	High	[K].NFLTLPNIK.[V]	1xDeamidated [N]	0.0144029	0.000571955	2	3	36	AT2G39730.1; AT2G39730.2	0	1060.6	Shared	73.22
	High	[K].GAQQVNLPVPEGCTDPVAENFDPTAR.[S]	1xCarbamidomethyl [C13]; 3xDeamidated [Q3; N6; N20]	0.0192593	0.000696957	1	1	1	AT2G39730.1	0	2785.26		70.07
	High	[R].VPIICTGNDFSTLYAPLIRDGRMEK.[F]	1xCarbamidomethyl [C5]; 1xDeamidated [N8]; 1xOxidation [M23]	0.0213694	0.000796944	2	3	2	AT2G39730.1; AT2G39730.2	2	2883.44	Shared	84.35
	High	[K].MGINPIMMSAGELESGNAGEPAKLIR.[Q]	2xDeamidated [N4; N17]; 2xOxidation [M7; M]	0.0213694	0.000796944	2	3	3	AT2G39730.1; AT2G39730.2	1	2720.29	Not Reliable
	High	[K].EDKQTDGDRWR.[G]		0.0266825	0.00135284	2	3	6	AT2G39730.1; AT2G39730.2	2	1405.65	Shared	15.76
	High	[K].LMEYGNMLVMEQENVKR.[V]	1xDeamidated [Q12]; 3xOxidation [M2; M7; M10]	0.039384	0.00213149	2	3	1	AT2G39730.1; AT2G39730.2	1	2132.97	No Quan Values
	High	[R].EAADLIK.[K]		0.0493534	0.00266295	2	3	427	AT2G39730.1; AT2G39730.2	0	759.425	Shared	25.09
	High	[R].QYNLDNMMDGFYIAPAFMDK.[L]	1xDeamidated [N/Q]; 2xOxidation [M18; M]	0.0519197	0.00293366	2	3	16	AT2G39730.1; AT2G39730.2	0	2417.01	Shared	82.21
	High	[K].EENARVPIICTGNDFSTLYAPLIR.[D]	1xCarbamidomethyl [C10]; 1xDeamidated [N]	0.0574402	0.00306491	2	3	2	AT2G39730.1; AT2G39730.2	1	2750.38	Shared	91.8
	High	[K].FYWAPTR.[E]		0.0644317	0.00327831	2	3	96	AT2G39730.1; AT2G39730.2	0	940.468	Shared	53.3
	High	[R].GKGMVDSVFQAPMGTGTHHAVLSSYEYVSQGLR.[Q]	2xDeamidated [Q10; Q30]; 1xOxidation [M4]	0.0837812	0.00431599	2	3	1	AT2G39730.1; AT2G39730.2	1	3527.66	Not Reliable
	High	[R].EDRIGVCK.[G]	1xCarbamidomethyl [C7]	0.0898689	0.00461478	2	3	7	AT2G39730.1; AT2G39730.2	1	976.488	Shared	11.22
High	AT2G39730.2	0	86	70	36647	3	49.1
	Confidence	Annotated Sequence	Modifications	Qvality PEP	Qvality q-value	# Protein Groups	# Proteins	# PSMs	Master Protein Accessions	# Missed Cleavages	Theo. MH+ [Da]	Quan Info	Top Apex RT [min]
	High	[K].NFLTLPNIKVPLILGIWGGKGQGK.[S]	2xDeamidated [N7; N/Q]	6.44768e-07	3.96404e-05	2	3	2	AT2G39730.1; AT2G39730.2	2	2565.48	Shared	113.39
	High	[K].NFLTLPNIKVPLILGIWGGKGQGK.[S]	1xDeamidated [N/Q]	3.17342e-10	3.96404e-05	2	3	238	AT2G39730.1; AT2G39730.2	2	2564.5	Shared	111.79
	High	[K].NFLTLPNIKVPLILGIWGGKGQGK.[S]		1.48652e-15	3.96404e-05	2	3	1260	AT2G39730.1; AT2G39730.2	2	2563.51	Shared	110.17
	High	[K].NFLTLPNIKVPLILGIWGGK.[G]	1xDeamidated [N]	1.58024e-11	3.96404e-05	2	3	51	AT2G39730.1; AT2G39730.2	1	2194.3	Shared	122.55
	High	[K].NFLTLPNIKVPLILGIWGGK.[G]		3.63077e-18	3.96404e-05	2	3	1125	AT2G39730.1; AT2G39730.2	1	2193.32	Shared	120.37
	High	[K].NFLTLPNIK.[V]		0.000382151	3.96404e-05	2	3	152	AT2G39730.1; AT2G39730.2	0	1059.62	Shared	70.92
	High	[K].MCCLFINDLDAGAGR.[M]	2xCarbamidomethyl [C2; C3]; 1xDeamidated [N7]; 1xOxidation [M1]	1.04935e-08	3.96404e-05	2	3	62	AT2G39730.1; AT2G39730.2	0	1729.73	Shared	70.33
	High	[K].MCCLFINDLDAGAGR.[M]	2xCarbamidomethyl [C2; C3]; 1xOxidation [M1]	6.25141e-11	3.96404e-05	2	3	302	AT2G39730.1; AT2G39730.2	0	1728.75	Shared	67.04
	High	[K].MCCLFINDLDAGAGR.[M]	2xCarbamidomethyl [C2; C3]; 1xDeamidated [N7]	3.01614e-09	3.96404e-05	2	3	285	AT2G39730.1; AT2G39730.2	0	1713.74	Shared	75.86
	High	[K].MCCLFINDLDAGAGR.[M]	2xCarbamidomethyl [C2; C3]	3.02443e-15	3.96404e-05	2	3	756	AT2G39730.1; AT2G39730.2	0	1712.76	Shared	71.73
	High	[R].MEKFYWAPTREDR.[I]	1xOxidation [M1]	0.00333263	3.96404e-05	2	3	56	AT2G39730.1; AT2G39730.2	2	1744.81	Shared	49.47
	High	[R].MEKFYWAPTREDR.[I]		2.22633e-06	3.96404e-05	2	3	316	AT2G39730.1; AT2G39730.2	2	1728.82	Shared	52.88
	High	[R].MEKFYWAPTR.[E]		0.000230369	3.96404e-05	2	3	41	AT2G39730.1; AT2G39730.2	1	1328.65	Shared	56.65
	High	[K].MGINPIMMSAGELESGNAGEPAK.[L]	3xOxidation [M1; M7; M8]	1.85963e-09	3.96404e-05	2	3	32	AT2G39730.1; AT2G39730.2	0	2352.05	Shared	58.39
	High	[K].MGINPIMMSAGELESGNAGEPAK.[L]	1xDeamidated [N4]; 2xOxidation [M7; M8]	4.3527e-07	3.96404e-05	2	3	2	AT2G39730.1; AT2G39730.2	0	2337.04	Shared	61.08
	High	[K].MGINPIMMSAGELESGNAGEPAK.[L]	2xOxidation [M7; M]	2.17792e-13	3.96404e-05	2	3	385	AT2G39730.1; AT2G39730.2	0	2336.06	Shared	65.32
	High	[K].MGINPIMMSAGELESGNAGEPAK.[L]	1xDeamidated [N]; 1xOxidation [M]	5.92121e-08	3.96404e-05	2	3	7	AT2G39730.1; AT2G39730.2	0	2321.05	No Quan Values
	High	[K].MGINPIMMSAGELESGNAGEPAK.[L]	1xOxidation [M]	7.18685e-13	3.96404e-05	2	3	405	AT2G39730.1; AT2G39730.2	0	2320.06	Shared	69.73
	High	[K].MGINPIMMSAGELESGNAGEPAK.[L]	1xDeamidated [N]	7.88521e-12	3.96404e-05	2	3	34	AT2G39730.1; AT2G39730.2	0	2305.05	Shared	64.64
	High	[K].MGINPIMMSAGELESGNAGEPAK.[L]		4.59228e-14	3.96404e-05	2	3	461	AT2G39730.1; AT2G39730.2	0	2304.07	Shared	76.16
	High	[K].MGINPIMMSAGELESGNAGEPAKLIR.[Q]		1.06167e-17	3.96404e-05	2	3	397	AT2G39730.1; AT2G39730.2	1	2686.34	Shared	84.08
	High	[K].MGINPIMMSAGELESGNAGEPAKLIR.[Q]	1xDeamidated [N]	7.68731e-17	3.96404e-05	2	3	58	AT2G39730.1; AT2G39730.2	1	2687.32	Shared	85.4
	High	[K].MGINPIMMSAGELESGNAGEPAKLIR.[Q]	1xOxidation [M]	1.57475e-18	3.96404e-05	2	3	375	AT2G39730.1; AT2G39730.2	1	2702.33	Shared	79.87
	High	[K].MGINPIMMSAGELESGNAGEPAKLIR.[Q]	2xDeamidated [N4; N17]	7.31134e-12	3.96404e-05	2	3	1	AT2G39730.1; AT2G39730.2	1	2688.3	Shared	85.52
	High	[K].MGINPIMMSAGELESGNAGEPAKLIRQR.[Y]		3.27304e-06	3.96404e-05	2	3	2	AT2G39730.1; AT2G39730.2	2	2970.5	Shared	72.21
	High	[K].MGINPIMMSAGELESGNAGEPAKLIR.[Q]	1xDeamidated [N17]; 3xOxidation [M1; M7; M8]	0.00221843	3.96404e-05	2	3	1	AT2G39730.1; AT2G39730.2	1	2735.3	Shared	91.05
	High	[K].MGINPIMMSAGELESGNAGEPAKLIR.[Q]	3xOxidation [M1; M7; M8]	1.88277e-14	3.96404e-05	2	3	87	AT2G39730.1; AT2G39730.2	1	2734.32	Shared	67.87
	High	[K].MGINPIMMSAGELESGNAGEPAKLIR.[Q]	2xOxidation [M7; M]	1.1842e-19	3.96404e-05	2	3	349	AT2G39730.1; AT2G39730.2	1	2718.33	Shared	70.52
	High	[K].MGINPIMMSAGELESGNAGEPAKLIR.[Q]	1xDeamidated [N]; 1xOxidation [M]	1.4592e-13	3.96404e-05	2	3	10	AT2G39730.1; AT2G39730.2	1	2703.32	Shared	82.03
	High	[R].MGGTTQYTVNNQMVNATLMNIADNPTNVQLPGMYNKEENAR.[V]	2xDeamidated [N24; N27]; 1xOxidation [M1]	9.28568e-06	3.96404e-05	2	3	1	AT2G39730.1; AT2G39730.2	1	4561.07	Shared	85.42
	High	[R].MGGTTQYTVNNQMVNATLMNIADNPTNVQLPGMYNKEENAR.[V]	1xDeamidated [N/Q]; 1xOxidation [M]	3.57386e-11	3.96404e-05	2	3	64	AT2G39730.1; AT2G39730.2	1	4560.09	Shared	87.73
	High	[R].MGGTTQYTVNNQMVNATLMNIADNPTNVQLPGMYNKEENAR.[V]	1xOxidation [M]	4.21152e-12	3.96404e-05	2	3	118	AT2G39730.1; AT2G39730.2	1	4559.11	Shared	87.72
	High	[R].MGGTTQYTVNNQMVNATLMNIADNPTNVQLPGMYNKEENAR.[V]	2xDeamidated [N/Q]	8.33067e-11	3.96404e-05	2	3	10	AT2G39730.1; AT2G39730.2	1	4545.08	Shared	94.5
	High	[R].MGGTTQYTVNNQMVNATLMNIADNPTNVQLPGMYNKEENAR.[V]	1xDeamidated [N/Q]	4.89522e-16	3.96404e-05	2	3	109	AT2G39730.1; AT2G39730.2	1	4544.09	Shared	93.48
	High	[R].MGGTTQYTVNNQMVNATLMNIADNPTNVQLPGMYNKEENAR.[V]		4.09174e-15	3.96404e-05	2	3	91	AT2G39730.1; AT2G39730.2	1	4543.11	Shared	92.07
	High	[R].MGGTTQYTVNNQMVNATLMNIADNPTNVQLPGMYNK.[E]	1xDeamidated [N15]	1.32359e-09	3.96404e-05	2	3	1	AT2G39730.1; AT2G39730.2	0	3944.83	No Quan Values
	High	[R].MGGTTQYTVNNQMVNATLMNIADNPTNVQLPGMYNK.[E]		1.90227e-09	3.96404e-05	2	3	9	AT2G39730.1; AT2G39730.2	0	3943.84	Shared	95.14
	High	[R].QYNLDNMMDGFYIAPAFMDKLVVHITK.[N]	1xDeamidated [N/Q]; 1xOxidation [M]	3.6709e-09	3.96404e-05	2	3	121	AT2G39730.1; AT2G39730.2	1	3191.53	Shared	105.32
	High	[R].QYNLDNMMDGFYIAPAFMDKLVVHITK.[N]	1xOxidation [M]	4.80858e-10	3.96404e-05	2	3	167	AT2G39730.1; AT2G39730.2	1	3190.54	Shared	101.76
	High	[R].QYNLDNMMDGFYIAPAFMDKLVVHITK.[N]	3xDeamidated [Q1; N3; N6]	3.40601e-05	3.96404e-05	2	3	10	AT2G39730.1; AT2G39730.2	1	3177.5	Shared	107.88
	High	[R].QYNLDNMMDGFYIAPAFMDKLVVHITK.[N]	2xDeamidated [N6; N/Q]	5.5016e-07	3.96404e-05	2	3	55	AT2G39730.1; AT2G39730.2	1	3176.51	Shared	107.37
	High	[R].QYNLDNMMDGFYIAPAFMDKLVVHITK.[N]	1xDeamidated [N/Q]	2.16301e-09	3.96404e-05	2	3	198	AT2G39730.1; AT2G39730.2	1	3175.53	Shared	107.08
	High	[R].QYNLDNMMDGFYIAPAFMDKLVVHITK.[N]		2.23245e-12	3.96404e-05	2	3	274	AT2G39730.1; AT2G39730.2	1	3174.55	Shared	118.92
	High	[R].QYNLDNMMDGFYIAPAFMDK.[L]	2xOxidation [M7; M]	2.65802e-08	3.96404e-05	2	3	9	AT2G39730.1; AT2G39730.2	0	2416.03	Shared	82.18
	High	[R].QYNLDNMMDGFYIAPAFMDK.[L]	1xDeamidated [N/Q]; 1xOxidation [M]	9.00922e-06	3.96404e-05	2	3	32	AT2G39730.1; AT2G39730.2	0	2401.02	Shared	90.29
	High	[R].QYNLDNMMDGFYIAPAFMDK.[L]	1xOxidation [M]	3.82011e-08	3.96404e-05	2	3	64	AT2G39730.1; AT2G39730.2	0	2400.03	Shared	95.96
	High	[R].QYNLDNMMDGFYIAPAFMDK.[L]	1xDeamidated [N/Q]	1.32906e-07	3.96404e-05	2	3	87	AT2G39730.1; AT2G39730.2	0	2385.02	Shared	103.85
	High	[R].QYNLDNMMDGFYIAPAFMDK.[L]		1.2957e-12	3.96404e-05	2	3	174	AT2G39730.1; AT2G39730.2	0	2384.04	Shared	102.66
	High	[R].QYNLDNMMDGFYIAPAFMDKLVVHITK.[N]	2xDeamidated [N6; N/Q]; 1xOxidation [M]	2.87256e-07	3.96404e-05	2	3	25	AT2G39730.1; AT2G39730.2	1	3192.51	Shared	105.92
	High	[R].QYNLDNMMDGFYIAPAFMDKLVVHITK.[N]	2xOxidation [M8; M]	4.63029e-10	3.96404e-05	2	3	86	AT2G39730.1; AT2G39730.2	1	3206.54	Shared	99.16
	High	[R].QYNLDNMMDGFYIAPAFMDKLVVHITK.[N]	2xDeamidated [N3; N6]; 2xOxidation [M8; M18]	0.000974736	3.96404e-05	2	3	2	AT2G39730.1; AT2G39730.2	1	3208.5	Shared	89.62
	High	[R].QYNLDNMMDGFYIAPAFMDKLVVHITK.[N]	1xDeamidated [N]; 2xOxidation [M8; M]	3.05786e-06	3.96404e-05	2	3	21	AT2G39730.1; AT2G39730.2	1	3207.52	Shared	89.85
	High	[R].QYNLDNMMDGFYIAPAFMDKLVVHITK.[N]	3xOxidation [M7; M8; M18]	1.51435e-06	3.96404e-05	2	3	9	AT2G39730.1; AT2G39730.2	1	3222.53	Shared	78.35
	High	[R].QRYREAADLIK.[K]		0.000107405	3.96404e-05	2	3	28	AT2G39730.1; AT2G39730.2	2	1362.75	Shared	38.95
	High	[K].RVQLAETYLSQAALGDANADAIGRGTFYGK.[GT]		4.7888e-12	3.96404e-05	2	3	32	AT2G39730.1; AT2G39730.2	2	3156.61	Shared	77.25
	High	[K].RVQLAETYLSQAALGDANADAIGR.[G]	1xDeamidated [N/Q]	1.93389e-12	3.96404e-05	2	3	28	AT2G39730.1; AT2G39730.2	1	2504.27	Shared	73.59
	High	[K].RVQLAETYLSQAALGDANADAIGR.[G]		7.22149e-18	3.96404e-05	2	3	259	AT2G39730.1; AT2G39730.2	1	2503.29	Shared	71.12
	High	[K].LMEYGNMLVMEQENVKR.[V]	2xOxidation [M]	1.10786e-11	3.96404e-05	2	3	290	AT2G39730.1; AT2G39730.2	1	2115.99	Shared	56.07
	High	[K].LMEYGNMLVMEQENVKR.[V]	1xDeamidated [N/Q]; 1xOxidation [M]	1.88536e-06	3.96404e-05	2	3	49	AT2G39730.1; AT2G39730.2	1	2100.98	Shared	62.76
[truncated: 47,909 more rows]
